# Supplementary material for: NUF2 is associated with cancer stem cell characteristics and a potential drug target for prostate cancer
Source: Front Mol Biosci. 2024 Dec 5;11:1481375. doi: 10.3389/fmolb.2024.1481375 (PMC11656027; doi:10.3389/fmolb.2024.1481375)
Supplement: Supplementary file 2 [file Table1.xls]

gene	conMean	treatMean	logFC	pValue	fdr
AC092301.1	0.124624153461538	0.268327505887776	1.10641124606971	2.26518130339647e-08	8.95518385990404e-08
AL158151.2	0.0866461713653846	0.229962938270541	1.40819346197348	6.73039243542868e-07	2.09248414587893e-06
HAO1	0.0725204409038462	0.343650646815631	2.24448307339102	8.24920372619216e-07	2.53718146322575e-06
PKMYT1	0.39215792525	0.803430035819639	1.03473764018755	1.50334100164067e-14	1.91577197480667e-13
AP001626.1	0.219029476884615	0.457997893763527	1.06421592356824	7.08528561527812e-09	3.03437973227179e-08
GCNT4	1.18797192442308	0.378986764068136	-1.64828137208948	5.68666331065848e-25	9.09868682120469e-22
IP6K3	1.61326798442308	0.684444636042084	-1.23698035514441	2.97558079995484e-14	3.53689785573696e-13
AL031009.1	0.114228576942308	0.266577700138277	1.2226324809234	1.59497586737314e-11	1.08266961877289e-10
NCAPG	0.277922604096154	0.623286099861723	1.16521136194539	8.58436789864882e-15	1.15616447015929e-13
AC002128.1	0.363386161115385	0.762717550799599	1.06964541955094	3.67234339600284e-13	3.44783775547265e-12
SMIM32	0.497083564403846	1.16196078873347	1.2250010768628	0.000138818758979766	0.000296445596462244
SPINK1	0.621412866846154	1.49479980016232	1.26632825693299	0.000847479098699049	0.0015876784145269
RN7SL521P	0.294261952057692	0.678179491869739	1.20456614346607	4.26982330454261e-11	2.69258529639799e-10
DIO1	0.182142364096154	0.478204506194389	1.39256121020608	5.49399779899514e-06	1.49113613691825e-05
AC099791.2	0.09217529275	0.281588297382766	1.6111353793426	2.01840602568834e-09	9.52335966337288e-09
AC011487.1	0.731553668442308	1.59725599337876	1.12655994031174	5.04624730795848e-09	2.21135743876192e-08
NTM	0.313993177903846	0.659175571883768	1.06992956509324	1.58114826732255e-05	3.96240503516569e-05
AC008736.2	0.0844412537884615	0.232799046092184	1.46306524155689	4.18711967561203e-11	2.65049751551642e-10
AC093890.1	0.39440844825	0.188154195665331	-1.06777499411591	2.93040549726004e-09	1.34160920742364e-08
FGFBP1	1.29082591432692	0.596988573086172	-1.11251922409649	2.7965676384794e-06	7.91622232276821e-06
AP001610.2	0.311569651326923	1.70825140373547	2.45489369375582	7.05155348792332e-19	3.04232701754387e-17
TSPAN19	0.0649493808461538	0.38181695441483	2.5554934885758	3.20114289040533e-11	2.06226111421114e-10
SOSTDC1	1.40185254336538	0.521707765915832	-1.426020790624	1.16160337694266e-20	1.09513557559862e-18
KCNJ5	1.72760924723077	0.758388179312625	-1.18776856104776	2.61897895347613e-15	4.03120842090612e-14
CLCA4	1.28380200769231	0.438899174795591	-1.54846125948149	6.25582217288847e-09	2.70474655474949e-08
SLC18A2	1.46702567928846	0.480869439470942	-1.60917697748849	5.78834001631218e-09	2.51490838686113e-08
AL023803.1	0.271297271057692	0.850987705180361	1.64926375260912	3.87291181649914e-14	4.49134260997657e-13
MYH7	1.18138090988462	0.56889713142485	-1.05423449293241	2.66151807021843e-06	7.55810263309554e-06
SNORA74A	0.0704152017884615	0.294986388795591	2.06668955948644	1.63562124523977e-07	5.62536582301346e-07
MCOLN2	0.502371800961538	1.16491815873146	1.21340121143888	2.05880875089668e-13	2.03621085008548e-12
SIM2	1.41556892346154	3.44346248837675	1.28247796583133	6.78137063450226e-24	4.76192522762083e-21
S100A12	0.52417292775	0.243648687509018	-1.10524039290283	3.78696318946745e-06	1.05222702128961e-05
HMGB1P24	0.167061596826923	0.51428770087976	1.62219551929657	4.96752402328658e-12	3.71672495428558e-11
PLP1	1.59624422367308	0.750351292124248	-1.0890433135363	3.3398423959536e-13	3.16779462278524e-12
AC012467.1	0.598920232230769	1.38077313998798	1.20504053114162	3.64266090478733e-15	5.39877341085074e-14
AC129507.4	0.579534950057692	0.1984104500501	-1.54640765575974	0.0216545727653209	0.0314621660811212
AC109361.2	0.250701287615385	0.586385663947896	1.22588042670911	9.14178973648191e-09	3.85562968720963e-08
WIF1	2.54151404026923	0.995283109146293	-1.35250933578719	1.56620988785964e-12	1.29336282585925e-11
LINC01594	0.166097810557692	0.402298375917836	1.2762328574701	2.1921853790304e-06	6.31423805637554e-06
AP002498.1	0.334244766538462	1.67713802276753	2.32702454618732	4.09868690838821e-14	4.7129113609496e-13
AC021915.2	0.174712724096154	0.539749971160321	1.62730657951359	6.51965807300529e-06	1.74784514216271e-05
NRK	1.03532197915385	0.437563044755511	-1.24251670457726	5.20066553343345e-11	3.23575780393641e-10
AC009478.1	0.382792496442308	0.920361364220441	1.2656378718781	0.000198025553391993	0.000412499219442977
F2RL2	0.160288578346154	0.536309539613226	1.74239428824853	9.3211738524537e-14	9.89142179944592e-13
FGF10	1.43969556721154	0.604295594224449	-1.25243744802905	1.20419484465935e-13	1.242933872188e-12
AC005775.1	0.123482246307692	0.247680993531062	1.00417953087516	1.26619310327146e-07	4.44189007699616e-07
AC138904.1	0.0992855561730769	0.29527167352505	1.57238720189674	3.67902989727192e-17	9.37669146784047e-16
AL353622.2	0.0791626856153846	0.283309048242485	1.8394842166837	4.26183402281223e-11	2.68859938167746e-10
PPIAP2	0.130895730288462	0.284161837486974	1.11829477726728	1.48208001679981e-07	5.13633040539676e-07
RNA5SP462	0.0962479643076923	0.248264344905812	1.36704914778435	0.000646576337011267	0.00123621073391207
PRPH2	0.673582537769231	0.320856635224449	-1.06992591981152	6.53634067116622e-14	7.16394194981856e-13
FAT3	0.849033932076923	0.307789357891784	-1.46387886299574	1.39871694240786e-18	5.46707712383755e-17
AC011487.4	0.381264683961538	0.941670159923848	1.30442891124495	1.42561755630284e-07	4.95498820900342e-07
ZMYND10	0.274559074884615	0.720601973472946	1.39208600594224	5.80791734705736e-11	3.58618644194894e-10
SNORD60	0.530711345826923	1.81073617929259	1.77057706687642	6.87993168042567e-19	2.98726926951361e-17
PAX1	0.0410678776923077	0.258469270887776	2.65391047169842	2.22394373009308e-09	1.04087313536234e-08
AC100757.2	0.270064372903846	0.663868038745491	1.29759316546064	0.000137380851754123	0.000293498076491918
AP001208.2	0.162605199096154	0.421171733470942	1.37303522804096	9.92610599830912e-06	2.59180949544258e-05
AP005205.2	0.704802709442308	1.4446010522505	1.03537975088302	6.0079302521191e-13	5.37548133250091e-12
AL031663.3	0.660634884326923	0.206616228446894	-1.67689957849278	8.09318596213782e-14	8.70167048220563e-13
NEK2	0.290339452769231	0.735485794709419	1.34095685144124	2.59979778532038e-15	4.00774277821834e-14
FOXD1	0.179119357326923	1.05760036083567	2.56180141208883	9.65720682169991e-16	1.65817335343252e-14
ALDH3A1	0.887721346653846	0.359947215613226	-1.30232153119521	1.59346647214598e-18	6.09951065720437e-17
SCN2B	0.835117865961538	0.329378715765531	-1.34223249741013	1.57875309588323e-19	8.68911568772057e-18
CELSR3	0.213820853346154	0.547033297310621	1.35522608903128	3.55002052064298e-13	3.34843065689549e-12
AC073352.1	0.09523365	0.319562785685371	1.74655607791916	2.44617246643453e-12	1.95042506290026e-11
PBK	0.377650605769231	0.876306486693387	1.21438343716984	5.52685349750821e-14	6.1738258158671e-13
CCDC85A	0.642317194923077	0.217859694723447	-1.55988660372134	7.61170346661434e-17	1.79207997323189e-15
P2RY12	0.864701739307692	0.40819994638477	-1.08292659833903	1.3796100659253e-14	1.77139844782489e-13
DRAIC	1.53516195917308	3.16202107193186	1.04245611438715	1.78624053694699e-20	1.56115889675487e-18
LINC01509	0.503845923019231	1.46499485478958	1.53984107019791	5.43692067075582e-20	3.67832068236782e-18
DAPL1	1.77105449001923	0.638187809951904	-1.47255564313571	6.16109462119807e-13	5.50524488223245e-12
AC003988.1	0.122950817961538	0.311973466769539	1.34334200075283	0.000283165686084947	0.000574627407218123
AL356133.2	0.0729944897692308	0.677804610082164	3.21500998272979	2.47247660846458e-09	1.14874546326198e-08
ZCCHC12	0.503099079115385	0.224703490022044	-1.16282001671692	4.7168446497515e-10	2.47316319629132e-09
AP000523.1	0.08364178675	0.228513658955912	1.44998461600814	8.21413867634227e-07	2.52677824781018e-06
PROC	0.191319735730769	0.467158795779559	1.28792732796191	0.0259197707309809	0.0371528306807479
AL161729.3	0.329015591634615	0.701474521498998	1.09223475108457	2.04305252665421e-14	2.51084620716876e-13
TRPM2-AS	0.211206973307692	0.832419448422846	1.97865320403035	1.39825443548505e-07	4.86735954260129e-07
FABP5	1.45606486282692	3.07470324958517	1.0783725533887	8.06606746077513e-13	7.03457806300748e-12
WNT16	0.405829588230769	0.191191178621242	-1.08585809268453	1.14094594439899e-11	7.9761809629169e-11
C8orf88	2.86710517942308	1.35529707660721	-1.08098571045759	8.24251170495886e-25	9.32502824221012e-22
TMPRSS4	0.791453529711538	0.37530764450501	-1.07643096858254	0.00251952060147881	0.0043492004347304
MYOZ2	0.540692236519231	0.260140207951904	-1.05551823852222	3.09650460903376e-08	1.19403938379783e-07
DLGAP5	0.265197063211538	0.706743803795591	1.41412253047917	2.13108281964069e-16	4.3397370539163e-15
EYA4	1.32396422667308	0.594891100304609	-1.15416664071278	1.54240612064647e-18	5.96006797738989e-17
AC108860.1	0.0621608086153846	0.222972043551102	1.84278565879745	3.01500392956477e-10	1.64208451515531e-09
AL133163.3	0.114823814269231	0.291539915096192	1.34427153252759	0.0038443500362018	0.00641586167326778
SNORD12C	0.115501865153846	0.333908662601202	1.53153737292159	3.31033635707867e-06	9.28791534521218e-06
AP001630.1	0.0771690986153846	0.223978659663327	1.53726612174917	4.26348170057328e-09	1.88947859304623e-08
GAD1	0.149805372096154	0.301860879637275	1.01079443905111	5.29609093712978e-08	1.96518942863905e-07
AC018809.1	0.291939329865385	0.723995668134269	1.31031248247679	2.03561358536263e-14	2.50321467707274e-13
MIR3176	0.2700966135	0.650744813551102	1.26861635707073	5.52164156160236e-07	1.74133285996504e-06
AC005165.1	1.04241266859615	0.499284740016032	-1.06199180404196	3.19971516596744e-06	8.99116870977797e-06
AC092535.4	1.89581181175	4.26114942122645	1.16842688001941	1.88606021834811e-16	3.90719534958707e-15
LGI3	0.788673308942308	0.358458366066132	-1.1376222547242	1.293464094423e-14	1.66604246240357e-13
PLAG1	0.73147486375	0.296293078503006	-1.30378336384826	5.18333076233669e-19	2.36666698753866e-17
LUZP2	0.926328700269231	2.11022566711022	1.18780117055354	3.26190630669459e-14	3.83962196702478e-13
SLC25A48	0.169032681692308	0.456306988072144	1.4327025360419	1.35442441999723e-08	5.55518608032701e-08
APOBEC2	0.785229950615385	0.336414418689379	-1.22287566112826	3.12681709118381e-13	2.98520877847478e-12
MAJIN	0.111574597192308	0.228314891803607	1.03301636402556	0.000131425620870093	0.00028189923566448
NPW	0.185707030673077	0.443736838865731	1.25667589490485	5.39549544063307e-13	4.8724739266581e-12
AC010809.2	0.403244382307692	0.908500429172345	1.17183276098645	1.83632536711706e-17	5.10859696393057e-16
LINC00412	0.132299854538462	0.317770067547094	1.26417176056894	1.91269498077651e-09	9.05816757872857e-09
TMEM63C	0.164885473096154	0.350858289124248	1.08942414826229	9.96474105701701e-05	0.000218125321815645
SNORA5A	0.239230275403846	0.521890174679359	1.12534626239242	1.79721443419577e-08	7.20726166560903e-08
CNTFR	2.11410036834615	0.947867788745491	-1.15728612414706	4.21578224127734e-19	1.98727290651324e-17
KLHL33	0.477145822269231	0.232822582865731	-1.03519924017238	1.8767664048642e-08	7.50559133320003e-08
THPO	0.183215496980769	0.434297909014028	1.24514347018072	7.02020511417617e-11	4.27254802585426e-10
C16orf74	1.63520537853846	0.791419075769539	-1.04695810224958	2.27801583122641e-18	8.28384185483832e-17
LRGUK	0.1625970465	0.386077275681363	1.24758858869382	2.77752906941197e-15	4.24318094294864e-14
C14orf39	0.186793399288462	0.416702741450902	1.15757511594996	2.71748327924747e-12	2.14491778939588e-11
AC079630.1	0.401316850057692	0.188953283633267	-1.08671214171421	1.0965416715897e-14	1.43241408022514e-13
FGF17	0.126891890634615	0.260343748218437	1.03681789004986	0.000109477171076202	0.000238030712007753
RBMS1P1	0.389125038673077	0.192057461807615	-1.01869579859748	1.27963563907981e-13	1.31527959417144e-12
MIR1-1HG-AS1	1.32914078838462	0.652942406715431	-1.0254662807777	2.81804275968878e-13	2.71203321164e-12
FAR2P4	0.380663836192308	1.08742286075952	1.51432364049408	6.16456634081892e-09	2.66982622212753e-08
BX324167.1	0.114975675	0.53067679255511	2.20650479096875	4.60549267094404e-19	2.15600581037022e-17
GAS1RR	0.867214040173077	0.335638913781563	-1.36947812337306	1.8052831533087e-22	4.46938206195801e-20
AL354950.1	0.198021380961538	0.423683229160321	1.09732981218019	5.49323513731841e-07	1.73325442107766e-06
AL391994.1	0.130401694230769	0.303269691150301	1.21763870809933	3.97801022744645e-07	1.28584444875745e-06
KCTD14	2.28281673007692	1.05904629996393	-1.1080493780057	1.95785615070176e-22	4.61772683576293e-20
H19	1.60896784221154	0.799541025749499	-1.00889152404332	7.46378952101315e-10	3.78373437405805e-09
TSACC	0.291331648923077	0.660460975360721	1.1808108817992	5.64970585954107e-20	3.79704983906582e-18
AC004947.1	0.369620919403846	0.95384962057515	1.36771542452016	0.000298203901286675	0.000603041287677127
RNU6-678P	0.172332427115385	0.401248448180361	1.21930161929291	7.94973397475497e-07	2.45062644053754e-06
SNORD36C	0.201466193673077	0.650910289324649	1.69192094725373	3.26896248978892e-10	1.7699854331843e-09
SCGB3A1	3.38981468771154	1.45339835811423	-1.22177622551756	1.98953293287248e-13	1.97056656833731e-12
MPZ	1.69185492457692	0.845058171547094	-1.00148330243267	3.17746348809969e-12	2.4725206905488e-11
TP63	3.51596122248077	1.72371454896192	-1.02839827845561	1.59027157053779e-21	2.29675817464054e-19
GNAO1	2.06298826567308	0.837685406364729	-1.30025517005372	4.64824999339163e-20	3.24167681045983e-18
PTPRZ1	0.679951403769231	0.325298387282565	-1.06366797040098	3.72459525630017e-09	1.66698149009443e-08
AC012617.1	0.0946157418461538	0.219515302102204	1.21416937214923	1.57556428834596e-13	1.58915316708387e-12
MLC1	1.02267278638462	0.368607847691383	-1.47218592379044	1.07524492928618e-08	4.47410865140657e-08
LINC02041	0.228109273326923	0.520735395282565	1.19082537480245	0.00923863039256558	0.0143614862071913
RAB40A	0.747221191942308	0.341859137629259	-1.1281333839481	4.71810574369525e-12	3.54144877864394e-11
AL355974.2	0.399552259826923	0.199349215583166	-1.00308628569464	3.22019429086686e-08	1.23821821259843e-07
AC112206.4	0.494965106480769	0.199597259138277	-1.31023491342978	1.0828399208742e-06	3.26487298618333e-06
AL391335.1	0.852824526384615	0.288705446561122	-1.56265060423071	2.82909267495709e-16	5.62064812027573e-15
CGREF1	1.41027490576923	3.0379277543487	1.10711114570505	2.06154973856094e-23	1.10477365463303e-20
AC084859.1	0.664781772942308	0.280827913751503	-1.243194482817	8.70761523951179e-15	1.17064639245812e-13
HPN-AS1	0.136904163173077	0.760971812328657	2.47467669612681	5.7407476306775e-25	9.09868682120469e-22
CALR4P	0.305957917576923	0.674911880348697	1.14136591573979	5.0456695815448e-14	5.70199863255152e-13
SGCG	1.20686237305769	0.505313450104208	-1.25601067858874	9.09550779369919e-09	3.83800350548075e-08
NPPC	1.87192691203846	0.791971243096192	-1.24100415575911	4.02460243920762e-13	3.74403855970872e-12
SEMA3A	0.821752109653846	0.337871605501002	-1.28222814259806	1.39072151461586e-12	1.16306582848613e-11
SLC8A2	0.618506867903846	0.308304935140281	-1.0044316316524	3.91711204336322e-11	2.49119517960801e-10
FGL1	0.152901738596154	0.605929957038076	1.98654622262987	1.57885034829448e-09	7.58461926693488e-09
SKA1	0.249409632673077	0.551969363833667	1.14607100890942	6.0575696889051e-16	1.09358465553957e-14
NCBP2-AS1	0.109492610192308	0.233424514537074	1.0921225790271	1.36109750450875e-07	4.74775429630287e-07
AL109976.1	0.597509569134615	0.196133612725451	-1.60712501709447	4.59313342044362e-21	5.40662248404126e-19
ODAM	0.951232410557692	0.41494934259519	-1.19686265003354	9.1564110588895e-15	1.21998342196451e-13
AP001627.1	0.200952108173077	0.439045862348697	1.12751993762225	1.43705794370684e-05	3.63170630327624e-05
DSG3	0.655779505673077	0.218478368034068	-1.58572037276757	2.68380969477388e-08	1.04619258469325e-07
AP002360.3	0.472218482288462	1.08179727655711	1.1959037567791	3.8106906054876e-17	9.67592312844757e-16
ALX4	0.134603691019231	0.306198765376754	1.18575049458002	9.65075955133226e-09	4.04968083669187e-08
SLC45A2	0.0869898027115385	1.12418719888577	3.69189218947357	7.7119864395686e-25	9.32502824221012e-22
ADCYAP1R1	0.545564821519231	0.217865270885772	-1.32431438117842	9.98313615234478e-13	8.58886664896784e-12
AL139099.2	0.107073632384615	0.238406532326653	1.15482051582155	5.82530107950506e-07	1.83008995962729e-06
TUBB3	0.115913884038462	0.266463639152305	1.20088529934458	6.02056943434152e-08	2.21745118395606e-07
TDRD1	0.310026205961538	1.72300784552104	2.47446719652436	6.97136356128057e-18	2.16080437689372e-16
DHCR24-DT	0.301994427	0.642509034078156	1.08919481331577	2.65776030454073e-15	4.08164636814988e-14
AL669831.5	0.110331699019231	0.245882220887776	1.15612007491839	6.05295729213627e-14	6.6881401137853e-13
CENPA	0.217724966	0.681393646032064	1.64598164703058	3.63189147925949e-19	1.74845952916407e-17
PTPRT	0.544164121153846	1.11885495649499	1.03990928133705	8.34021638885162e-08	2.99806119227845e-07
TUBB4A	0.223558190384615	0.764229511737475	1.77335556824279	2.1669946579628e-09	1.01632149273962e-08
CCDC178	0.899179604769231	0.382344894362725	-1.23373470345694	3.07804496355052e-15	4.63276479214655e-14
CBSL	0.177843234	0.4198247860501	1.23918125598421	0.000161622460796808	0.000341435510635271
AL645608.1	0.131523967365385	0.297026858787575	1.17526767019376	5.22300859367962e-07	1.65414225508074e-06
DNAH8	0.446631162865385	1.1100409755992	1.3134571114441	5.63199510013403e-09	2.44959308456064e-08
TGM3	0.833079924826923	2.24410748357715	1.4296149587835	2.26510459518158e-16	4.57605059288469e-15
L3MBTL4	0.766789853730769	0.310413217032064	-1.30464126009045	2.50128733399761e-23	1.30605680178275e-20
DLL3	0.0789905178076923	0.267457729557114	1.75955951375962	1.30197034796406e-10	7.53647645421834e-10
KLF2P3	0.188386774019231	0.62608064647495	1.73265082314182	1.3506806424919e-06	4.01536651148979e-06
AC091544.5	0.218163657134615	0.474385654312625	1.12064959279509	1.67465553998479e-10	9.53387906520835e-10
KRT4	2.17447878507692	0.880338718392786	-1.30453900764656	1.8235856951507e-09	8.67651848038525e-09
CYP11A1	0.615282248192308	0.226762606591182	-1.44006561138375	2.83390143542747e-18	9.88177548476798e-17
ELFN1-AS1	0.168439087019231	1.06077091626854	2.65481425995719	3.31988883118027e-10	1.7942201740487e-09
GPM6A	1.39794788988462	0.573350663396794	-1.28582091191795	4.80678531869891e-15	6.87880367041354e-14
LARP1P1	0.104110958019231	0.240101814346693	1.2055243804326	7.3426234422404e-06	1.95636770610733e-05
AC073325.2	0.542736171076923	0.258304820460922	-1.07117649427467	0.00812885962878548	0.0127795002965492
HPX	0.403937740557692	0.86180557801002	1.0932294906037	5.76508039295788e-15	8.06873519740167e-14
B3GNT6	0.25977356925	1.25810615519439	2.27592710173105	6.13694955449451e-07	1.9182323979697e-06
WDR97	0.118959643096154	0.391289760008016	1.71776513150638	2.25689432384578e-14	2.74876770399494e-13
CCDC89	0.930940206653846	0.464027144130261	-1.00447930696997	6.95989665153231e-14	7.56707610313956e-13
LINC02550	0.815525925557692	0.395973319016032	-1.04232751723263	6.87808710136822e-12	5.00769988316991e-11
LINC01977	0.257553576211538	0.744225005849699	1.53086629314745	2.45731879283145e-17	6.59299603388928e-16
PNMT	1.63629628086538	0.364738467553106	-2.16549972954437	2.20516663233328e-18	8.091173567718e-17
GSC	0.469116592692308	1.18624079395391	1.33837845589129	3.06287644663823e-20	2.37157475130574e-18
RNVU1-6	0.0786854372692308	0.23509649495992	1.57908447175852	6.3774353689563e-05	0.000144203968302716
CENPF	0.369644265423077	0.867718540150301	1.2310896230374	5.2454045736146e-15	7.4437225600758e-14
AC073525.1	0.127045238	0.404912566428858	1.67226811735072	7.60576806280694e-06	2.02224651822693e-05
CKM	2.96279106573077	1.39171205969739	-1.090096138328	1.06692111896033e-12	9.13662846451239e-12
KCNJ3	1.76563609046154	0.650730749458918	-1.44005539123572	1.04600824319871e-15	1.77952480070999e-14
MAL	2.04603115326923	0.899877663533066	-1.1850273234633	5.70772717954979e-18	1.83042765802129e-16
IL1RAPL1	0.17027152275	0.386004212440882	1.18077942156774	0.0019581356077588	0.00343902315794741
LINC02492	0.0799584770961538	0.500552682456914	2.64619901902865	1.06424423810662e-17	3.13636319316978e-16
AC024267.4	0.107914978038462	0.352036673709419	1.70583061332975	5.34808207676523e-14	5.99385489329924e-13
SLC22A31	0.269799031384615	0.793624094813627	1.55657065848987	1.31694606632373e-09	6.41283386055153e-09
AC069228.1	0.0907230137115385	0.648894709981964	2.83844393389441	1.37925064624203e-09	6.69377029553687e-09
BMP5	1.84803163836538	0.621290461937876	-1.57264964467173	6.1544027382018e-07	1.92339253162587e-06
CDC45	0.396177591346154	0.831776692679359	1.07004897899826	8.39910781252353e-14	8.98316341881456e-13
TPX2	0.834679433942308	1.71276587693988	1.03703382941011	5.24558222023109e-17	1.27471403738408e-15
HIST1H3B	0.0732287795384615	0.214969074933868	1.55364647462399	2.77784213257111e-09	1.27808353338631e-08
CLCA2	1.52876663271154	0.363532989232465	-2.07221000083442	2.14658216995033e-17	5.86751668575416e-16
AC008870.2	0.34270242225	0.701416394531062	1.03331476278093	1.72188730526799e-14	2.16447611632576e-13
SAPCD1	0.141414728442308	0.435898739236473	1.62406064528171	1.58048172557378e-14	2.00529373646979e-13
XG	0.522455306384615	0.225815987903808	-1.21015999325987	1.0673279568008e-10	6.26295715667999e-10
AC004009.1	0.195299817307692	0.499214898274549	1.3539703901183	6.53736606393732e-06	1.7516700332371e-05
AC244517.1	0.2298982585	0.46821828240481	1.02618573055763	1.33868577163896e-05	3.4017141308295e-05
AL512598.1	1.08843412653846	0.509685380164329	-1.09457521974365	2.24768400537212e-15	3.50205333476648e-14
DPYS	1.50637122586538	0.690785687270541	-1.12476725113299	1.57993241711386e-06	4.64804156921506e-06
STOX2	0.997901365634615	0.438108915146293	-1.18760765145255	7.09947886195903e-23	2.49265150939541e-20
C2orf88	1.90385581101923	0.632748453180361	-1.58922023929068	2.06357201771641e-24	1.91011729858077e-21
DOCK3	0.879207506	0.435491434196393	-1.01355936063618	8.28008254888945e-15	1.11962550481796e-13
AC109809.1	0.167603718711538	0.341107130965932	1.0251707560964	1.1459013606116e-08	4.75063829549972e-08
ZIC2	0.105275337557692	0.974316167791583	3.21022250466349	4.27581492290016e-21	5.13133741527168e-19
AC120498.4	0.539742359153846	0.243379856148297	-1.14906114965645	5.84680973367718e-07	1.83599743125061e-06
KIF26B	0.7844782365	0.370166671561122	-1.08355841744759	1.84028600360149e-09	8.74780209555106e-09
TBX10	0.201452244384615	0.673167197583166	1.74052699936034	8.47602039458421e-09	3.59568651637857e-08
KCNH8	0.305201957826923	0.784731880569138	1.36243559553089	1.37407757457144e-06	4.08015685747635e-06
FAM189A1	0.452832307634615	0.907153370184369	1.00236959235098	2.1663250077031e-10	1.2109536771031e-09
KRTAP5-1	0.0764637663269231	0.298844487428858	1.9665467616984	1.66615903050546e-13	1.66894552371929e-12
AC073257.2	0.21606934925	0.519373304460922	1.26527743043326	2.48304056687991e-10	1.37538259555372e-09
AL133370.1	1.53050807790385	0.492064463573146	-1.63709142403728	6.66391531087651e-08	2.43886681547178e-07
TTR	0.345878924403846	0.751736849885771	1.1199606179883	0.000835105212878193	0.0015660818266002
AL133346.1	0.476897599365385	0.237331821655311	-1.00677396913276	1.7607688228559e-08	7.07922928107355e-08
KRT13	3.68463154111538	1.62086306246493	-1.18475814782549	5.39347230527804e-10	2.80256876817254e-09
MIR221	1.18111569836538	0.507265342438878	-1.2193377928785	3.57420061091146e-11	2.28955713245049e-10
UNC5A	0.372800977192308	1.24634169812425	1.74122210639211	7.29326613337945e-10	3.70651538657697e-09
EDAR	0.696068283769231	0.276711409172345	-1.33084671092996	2.93834774669352e-12	2.30430930705292e-11
KIAA0087	0.05012388225	0.270341700066132	2.43121399869297	3.24603443754572e-09	1.47385162288029e-08
SLC52A1	0.707278495	0.284589680779559	-1.3133950457271	4.25070568646466e-17	1.0608011102839e-15
CYP2W1	0.840957467038462	0.415761783717435	-1.01627568174768	1.75103702980782e-06	5.11528478917901e-06
KIF25	0.0934509730576923	0.244925844965932	1.39006342620233	6.80108100064659e-09	2.92064979960285e-08
KIAA1210	2.14483964826923	0.978876437659319	-1.13167112665323	7.64752825993986e-15	1.04519641265379e-13
ITPRIPL1	1.05695751767308	0.501989600036072	-1.07418801101859	1.00587725413322e-17	2.99031889097356e-16
SLC26A3	1.74421893115385	0.63072245858517	-1.46750392560061	5.52225869654992e-07	1.74133285996504e-06
SMTNL2	0.96881047675	0.402467847825651	-1.26734093202667	1.66513280618994e-07	5.71818437838113e-07
SNAP25	1.73779625557692	0.688170838056112	-1.33642028338851	1.05383142409487e-15	1.79133748917095e-14
MADCAM1	0.161464682	0.362369877921844	1.16624440469254	4.35055559934158e-11	2.73947786719208e-10
CDH23	0.458659339038462	0.195068333541082	-1.23344341887023	4.77961955927468e-13	4.36076042585437e-12
AC010331.1	0.403103292230769	0.858312358380761	1.09035320509042	2.06350516871028e-11	1.38001855252828e-10
ZDHHC11	0.332539185980769	0.745685085543086	1.16504213053144	1.22641413665651e-12	1.03543521885876e-11
VWCE	0.607084941384615	0.266468598052104	-1.18793285904016	8.54830711077559e-17	1.96475988717646e-15
LGALS8-AS1	0.216696191192308	0.506779264084168	1.22568369904017	9.07762154040144e-16	1.57325023401923e-14
AC005786.1	0.120620923115385	0.30417133290982	1.33440400914022	3.95772378326906e-07	1.27989657174037e-06
OMP	0.146828290538462	0.30101750007014	1.03571739236368	0.00665286975341135	0.0106341475399112
HCN2	0.254569318480769	0.541418242248497	1.08868494631006	4.62759250634621e-12	3.47992222301456e-11
TRDN	0.427820696423077	0.195243461901804	-1.13173203878437	0.00268326640311327	0.00460767093328379
AC022148.1	0.167557926365385	0.407193320599198	1.28105396117132	1.32442087654015e-06	3.94369328450455e-06
PCA3	1.83851531901923	5.44039168229058	1.56516932486044	5.98864975543075e-18	1.91148689058921e-16
AP003032.1	0.862927399326923	0.348991987334669	-1.30604527291901	2.23539417006922e-13	2.19698681849853e-12
AC061961.1	1.09510734503846	0.312182293086172	-1.8106116777822	5.44190471893836e-14	6.09230058804072e-13
SLCO1B3	0.0965050483269231	0.358428986877756	1.89301099672689	1.27942399124629e-06	3.81858275798614e-06
AC021127.1	0.600676058423077	0.230510954114228	-1.38175185186369	3.35117962902974e-10	1.8101703439141e-09
AP006621.4	0.154506530307692	0.342405850118236	1.14803953511896	8.43300057765403e-08	3.02820708452383e-07
HOXC-AS1	0.0746190430384615	0.228885658961924	1.61701130900466	0.000473678810613399	0.000927677947617932
INSM1	0.42875495125	1.29606919885772	1.59591751098963	1.26268655381112e-11	8.72529194611393e-11
AL356299.2	0.191149612519231	0.396633749068136	1.05310516422295	2.1721218306272e-09	1.01849157169911e-08
MIR149	0.174653376846154	0.49268660646493	1.49617571608273	7.98919193728053e-06	2.11645511396879e-05
AC131902.1	0.394840877153846	0.838554713250501	1.08663356140117	0.0077585739142367	0.0122486703767359
SNORD73B	0.178118489846154	0.484500147452906	1.44365981946269	1.35306614876595e-06	4.0218711215107e-06
AC004477.1	0.152060572519231	0.331723820619238	1.1253364856921	2.68269100618726e-11	1.75603727579548e-10
SNORA7B	0.139709794865385	0.351538072607214	1.33124777617806	1.56849929675833e-06	4.61707425255661e-06
MARCH11	0.0942111768461538	0.330783427410822	1.81191682500721	3.2592643117475e-08	1.25040803399446e-07
SLC6A11	0.527723152807692	1.1280286918497	1.09595057829587	3.15357144007252e-11	2.03612494215337e-10
CA3	1.87330257059615	0.845975724078156	-1.14689576866086	3.32406818373337e-08	1.27287184079628e-07
DSCAS	0.142791747384615	0.295007373358717	1.04683841181665	4.01216501638907e-09	1.78353478266202e-08
AC068790.3	0.185258427403846	0.376623059332665	1.02358216169886	4.13741464973411e-09	1.83640610129e-08
GPX2	3.33446876919231	1.35129898310822	-1.30311002176965	5.19047769073145e-20	3.54694254006897e-18
C1orf194	0.263794322769231	0.573170659903808	1.11955124514965	2.63037039484648e-07	8.75958507287878e-07
RPL10P19	0.162932399461538	0.410185963963928	1.33200461006037	1.09267313260173e-14	1.42910697959548e-13
CYP4F62P	0.332993389153846	0.839140447128257	1.33341875900635	8.28537712543446e-07	2.54709807131956e-06
BNIP3P27	0.151450506288462	0.332200694881764	1.13320869009489	2.59752221285152e-09	1.20163431037048e-08
AL512306.2	0.226175079038462	0.486514903044088	1.10504402305064	7.06317937966224e-11	4.29356969813259e-10
SNORA71B	0.300530802307692	0.664630782975952	1.14504024962586	7.009354808184e-09	3.00312437016324e-08
TTLL6	0.107595559807692	0.221692994376753	1.0429446381459	1.84645663393312e-12	1.5082728798e-11
LGR6	2.03264245761538	0.715118042418838	-1.50710315897128	1.23798352376685e-19	7.24433806838739e-18
AC012618.1	0.249185214846154	0.686746256164329	1.46255867034619	7.75841036005085e-15	1.05757701195561e-13
AC012414.5	0.178202006230769	0.371124840747495	1.05839099006478	1.14912727598302e-05	2.96025652727618e-05
ODF3L2	0.0881606104615385	0.270624029170341	1.61808382547172	1.64341961735156e-09	7.87078953145512e-09
AL445933.1	0.283803324711538	0.607585156761523	1.09819513494541	6.05295729213627e-14	6.6881401137853e-13
LINC01424	0.140421262019231	0.312400619390782	1.15363591465977	3.03820166120679e-11	1.97038180516274e-10
LINC00482	0.0775943726538462	0.236741888036072	1.60929105926182	1.31354854696095e-05	3.3469848111002e-05
UOX	0.107212074673077	0.3026026889499	1.49695741019996	7.83229585320672e-12	5.63195172156432e-11
MOV10L1	0.13125948675	0.459389509476954	1.80729621500098	5.18923712483425e-14	5.84801465468316e-13
SPC24	0.477953134384615	1.04785994482766	1.13250483457251	6.03677896511058e-18	1.92082760696112e-16
AF165147.1	2.18875406507692	1.05451483218838	-1.05353047073725	3.13638223177965e-12	2.44522541224965e-11
AC010624.2	0.267937880615385	0.555830334064128	1.05274600934815	0.00322044583777511	0.00544965589500186
ZNF560	0.0712368678269231	0.503279998789579	2.82066527388456	0.00239826908198703	0.00415468750196375
AC092376.2	0.771786325173077	0.30655765841483	-1.33204303537872	8.11293529186784e-18	2.46953384579367e-16
PLA2G1B	0.105730780769231	0.295692648983968	1.48370293699385	5.14325680863504e-13	4.66898539448581e-12
CAMK2N2	0.371077986134615	0.85429439611022	1.20301090181586	1.34065622509503e-14	1.72464455892831e-13
ARC	1.05363391351923	0.507288958653307	-1.05449402266972	0.000512633846162336	0.000997637198322803
ASPA	1.24469887836538	0.411157693781563	-1.59803303233196	5.0649099566567e-22	9.29205642859072e-20
TEX53	0.144493035653846	0.361671450857715	1.3236797622576	1.53892039023877e-15	2.48998827387443e-14
GRAMD1B	0.591638977	0.276528306168337	-1.0972899337919	3.07381072760805e-08	1.18596213825332e-07
LINC02412	0.112554841307692	0.274247112144289	1.2848483163599	4.29938205168034e-09	1.90399513783169e-08
AC005387.1	0.2534457265	0.576522066941884	1.18569899149895	9.4506607896118e-11	5.60434642747975e-10
HIST2H3D	0.182987393634615	0.381849057122244	1.06125819955739	0.000112026336089492	0.000243261282589722
AC004801.2	0.297703737730769	0.687971143212425	1.20847071767442	4.29612398787148e-12	3.25469750331156e-11
KLK15	0.693957257519231	1.79590333032465	1.37179098332043	4.74080905483896e-17	1.16455772729482e-15
PLK1	0.420218675576923	0.912726819084168	1.11904284293953	4.63335584979018e-18	1.51693984767086e-16
AC133785.1	0.100365713576923	0.303416804965932	1.5960344852071	4.15907273863335e-12	3.15909575716261e-11
RPE65	1.05773552301923	0.304015886486974	-1.79876032056703	1.91877960352204e-19	1.01490981418501e-17
AC245014.3	0.352285181942308	0.755763546330661	1.10119114050399	1.1629462980893e-12	9.87280694180313e-12
AC015819.2	0.103724835557692	0.21257552257515	1.03521411448165	7.38472867033358e-08	2.68252969394707e-07
AL356274.1	0.09222829775	0.263674865086172	1.5154786767588	0.00190256526683475	0.00334893587119222
RPL7AP28	0.646027505326923	0.315398963198397	-1.03441767293673	1.34394283411766e-09	6.53643464866779e-09
EPHB1	0.991594405	0.326590375701403	-1.60226785442899	1.50138268859232e-19	8.44589974323039e-18
AL139123.1	0.236088141326923	0.570419665857715	1.27269814414481	7.54087030712951e-12	5.43083536672271e-11
ACTC1	3.95836822128846	1.6087806181022	-1.29893821728765	2.63543604859098e-18	9.30121658466321e-17
EGFL6	0.534953142076923	0.207356416809619	-1.36729983439197	6.0512772221894e-08	2.22721774348446e-07
BNIP3P10	0.101956621038462	0.213007008024048	1.06294542986611	2.80072480969243e-07	9.29145946286172e-07
AC010904.2	0.101334702288462	0.246283684136273	1.28119274217967	3.44098359149129e-12	2.66130610927188e-11
UGT2B4	0.226310811519231	1.09171964766533	2.27022500835148	1.14611634655931e-12	9.75732160590878e-12
ADAMTS9-AS2	0.740447626557692	0.311847528428858	-1.24755686944665	1.05527252653633e-19	6.41479693444353e-18
AC138123.1	0.108048371557692	0.249935329452906	1.20987751819921	3.48584881121118e-07	1.13869373706636e-06
AL139349.1	0.286372126961538	0.57756473312024	1.01209157230038	1.06521340122692e-07	3.77383536927366e-07
AL139289.1	0.296093839423077	0.620859996821643	1.06821350525536	2.78022680831648e-12	2.19104252030019e-11
AL137024.1	0.215795350615385	0.460937335677355	1.09490684813043	1.21056960627879e-09	5.92170056744206e-09
GTSE1	0.251262044576923	0.663297898549098	1.40046419972131	2.65684059171755e-18	9.34436991532577e-17
AL161729.2	0.163161517711538	0.561918688032064	1.78406054947966	5.01689135972876e-07	1.59453212397536e-06
AJ003147.3	0.0927153878653846	0.233846568436874	1.33468155193876	2.14735431389173e-12	1.72977544494032e-11
AP006284.1	0.581652472057692	1.18465350239279	1.02623582030729	1.56175938233735e-09	7.51149458240855e-09
APOF	0.859603839423077	2.25028465516633	1.38836367846855	4.68977592418432e-16	8.72967065083085e-15
OR13A1	0.203461604692308	0.425193534038076	1.06336308911219	8.73344929788307e-09	3.69746281709129e-08
MIR593	0.196276083403846	0.399720303088176	1.02610646526021	4.27131734312592e-05	9.95776833147295e-05
CXCR2	0.888274641711538	0.209574304370741	-2.08354396527154	1.91302032319839e-20	1.64024788291676e-18
RNA5SP48	0.0522051242307692	0.224597956781563	2.10508147566813	6.84167038552179e-06	1.82839600696543e-05
RNU6-548P	0.164046641980769	0.392767955052104	1.25957116627273	4.51920857209103e-07	1.44919181410539e-06
CTBP1-AS	0.483868356615385	1.55287945657715	1.68225934385133	1.08805854667146e-22	3.31802187858994e-20
AC060834.1	0.525801039865385	0.195716343196393	-1.42575276261521	6.61869285371987e-14	7.2451436213169e-13
ANGPT1	2.78658897282692	1.23971792844088	-1.16848831462422	5.42189270175235e-25	9.09868682120469e-22
ADH1B	1.06807842953846	0.520444545857715	-1.03720123322174	4.12316269476292e-10	2.18770414580907e-09
ZNF154	1.18200142923077	0.545627723232465	-1.11524292559245	4.28367393732167e-21	5.13133741527168e-19
STAC	2.42710190601923	0.963512831270541	-1.33285889939006	6.38454578124488e-16	1.14248585491451e-14
ACSM1	2.00161397019231	4.22004603544088	1.07609497313314	6.81148994868049e-15	9.39127835578399e-14
RUNDC3A-AS1	0.200603420480769	0.468269403018036	1.22299256912978	7.48343122372852e-15	1.02483250464027e-13
MSLN	2.02671117851923	0.769357290172345	-1.39741486092433	4.51994245469806e-09	1.99445521446308e-08
FAM19A1	0.505284709403846	0.229624419847695	-1.13782044638732	8.63475803091349e-11	5.16719278844536e-10
FNDC10	0.937839418269231	2.1915343780982	1.22452848699729	1.62002263987545e-22	4.07285691832391e-20
AC068669.1	0.0632899704230769	0.231634678094188	1.87180245713811	9.5606292634143e-17	2.16325171466854e-15
DEPDC1B	0.209671428519231	0.521128218206413	1.3135080945313	2.48758200678717e-15	3.86106097455899e-14
AL121672.3	0.226566411346154	0.573857864386774	1.34075945185691	2.31245511235506e-13	2.26623928379912e-12
APOBEC3AP1	0.0415711638653846	0.489808498194389	3.55856276024092	5.55016797719175e-07	1.74877952479549e-06
IGLVIVOR22-1	0.0437787532307692	0.286055712639279	2.70799338191928	6.18344166796465e-11	3.7996260146781e-10
DIRAS2	0.191640421480769	0.386444738523046	1.01186023240835	0.026724300403348	0.0381886083327275
AC005064.1	0.402553531230769	1.15906590207214	1.52571004783766	5.26244338125743e-14	5.91091228815641e-13
AC104667.2	0.535988575076923	1.62701039824649	1.6019493171248	1.29236660647038e-22	3.55645318569768e-20
AL133153.2	0.142704244653846	0.416627924392786	1.54573129136181	3.71958573101804e-15	5.49454169152768e-14
AC092535.3	0.114327821980769	0.349084724196393	1.61040069656322	2.99129913186772e-06	8.42878310797762e-06
UCN	0.589774356942308	1.568974134	1.41158656702445	6.17793733060275e-24	4.62055916101557e-21
AP001775.2	0.114331000634615	0.268359980627255	1.23095290402685	0.00719557848834991	0.0114289650055969
ACTN2	1.11450901876923	0.534197554623246	-1.06096301421514	2.9653527209462e-05	7.09844161388838e-05
SLC5A8	1.01085760955769	0.399352625887776	-1.33984468697644	9.70666502411675e-07	2.95244998582694e-06
PRAME	0.0858418180576923	0.32775260138477	1.93285469461617	1.00569934064096e-07	3.57231142034057e-07
RRM2	0.562492276	1.34221760976553	1.25471339951553	4.52430032884359e-17	1.12083761431351e-15
AC021146.12	0.679746929076923	0.210262036498998	-1.69280933828063	1.22707996409966e-15	2.03653271303386e-14
AL589990.1	0.115219303692308	0.261596958496994	1.18296332290491	8.9551764787403e-07	2.73983193829729e-06
CRABP1	1.18001340513462	0.461176484190381	-1.35541239327716	2.84310060219676e-08	1.10300820467012e-07
TP53AIP1	0.667554403519231	0.298146490587174	-1.16286406132402	1.01168881908426e-12	8.68917381350986e-12
PTPRR	0.099309199	0.266666808521042	1.42503900098952	0.000305667763978336	0.000616666721362076
RNF157	0.903493559192308	1.85006861230862	1.03399255445766	1.87170416121252e-16	3.8853601976485e-15
SNORD1B	0.125765007615385	0.264954204529058	1.07501245354515	0.00127942052089036	0.00232215959361437
PPARGC1A	1.21676118238462	0.459680926839679	-1.40434132150132	1.25103690442746e-24	1.21314835817909e-21
AQP9	0.576005575826923	0.278198349498998	-1.04996891660183	4.1473899854135e-10	2.19998566457308e-09
ASIC3	0.374886907576923	0.828718550282565	1.1444267739371	3.40850672815414e-13	3.22541036301723e-12
NLRP9	0.458955994019231	0.216335177745491	-1.08508755308304	2.22776616041109e-07	7.49359598457407e-07
RPL37P6	0.574944781519231	1.21941424263327	1.0846929923115	3.43168820139156e-13	3.24583829694091e-12
FAM83B	1.25104115376923	0.414074993883768	-1.59516526297238	5.93041012788115e-20	3.97259446855828e-18
AC068790.5	0.200578771019231	0.414652977498998	1.0477355307585	1.43263591490403e-08	5.85474568956566e-08
AP000553.2	0.0957828650769231	0.320272774551102	1.74146166852706	4.25547222439548e-11	2.68541792307374e-10
ZNF649-AS1	0.185660100711538	0.60005731760521	1.69243650767612	3.03336753485397e-17	7.94999954694546e-16
MSL3P1	0.338426026365385	0.693974370677355	1.03604186133629	2.04579963408134e-19	1.07096821975405e-17
CARMIL2	0.218894868788462	0.447514315310621	1.03169569669995	7.59930011316893e-11	4.59068963229226e-10
DEFB131E	0.939726450057692	0.375327225713427	-1.32409191106677	1.36569477740383e-16	2.94920556172339e-15
HNRNPA1P33	0.532087850134615	1.30236830556112	1.291401129667	3.11718484051189e-16	6.10368770117155e-15
AF111167.2	0.557597577076923	0.278623778967936	-1.00090590321426	8.88487531812173e-17	2.028381176886e-15
NBEAP1	0.611933898615385	1.54969253070741	1.34053427775494	1.59839905507812e-06	4.69626494591044e-06
NDP	2.14193191225	1.05872103488176	-1.01659012042425	1.23740926954174e-16	2.69503768609069e-15
MIR4297	0.191093180884615	0.439446917653307	1.20141261065952	0.000105431252240043	0.000230039327691841
NXPE4	1.17500471630769	0.489935764869739	-1.26200203156516	8.70623638952649e-05	0.000192480510081769
CST4	1.22433851101923	0.531692127276553	-1.20333948664983	0.00870990031002125	0.0136050019109667
RNU6-762P	0.335649826076923	0.695140980539078	1.05034870355426	5.65148985714079e-08	2.08945060731327e-07
AC090877.2	0.330602551980769	0.797573702687375	1.27051998140282	0.020158450205349	0.0294565642926038
COX6B1P2	0.126043016442308	0.336159980799599	1.41523179848177	9.98355702466912e-07	3.02852905184511e-06
MNX1-AS2	0.286639339403846	1.1947312012485	2.05937753846497	2.69584127755977e-15	4.13389395905325e-14
HIST1H4B	0.117046708596154	0.384392736777555	1.71549671037516	1.79894990917638e-10	1.01958853188054e-09
ANXA8	0.869525146307692	0.36531650039479	-1.25108083233038	4.45874565685375e-11	2.80267175596982e-10
SAMD12	1.51029352501923	0.67574515103006	-1.16027780456932	6.04581341798285e-20	4.02342955698702e-18
UNQ6494	0.14646916775	0.48226773257515	1.71923728144889	1.14173126654608e-20	1.08645866878245e-18
MAGEB17	0.101843833153846	0.266337935316633	1.38689930569498	2.57290370494031e-06	7.32177348342712e-06
EMX2	1.24206816763462	0.146764541841683	-3.08116899244873	2.97694113373264e-14	3.53689785573696e-13
OLIG1	0.0751941336538462	0.224809530519038	1.58001118001067	4.23604116942406e-05	9.88118469348815e-05
AC091891.1	0.124590575846154	0.254862581066132	1.03252462675178	2.30890257082782e-06	6.61766248449511e-06
AL513303.1	0.487504918115385	0.195923702280561	-1.31512483211359	5.81129215447331e-14	6.4667296958303e-13
MIR3153	0.176569494711538	0.362563233569138	1.03799651801477	0.00297958980063944	0.00507375474814229
MIR4639	0.135685927057692	0.319570925114228	1.23586505992241	0.00080542673076903	0.00151419035684828
DLG3-AS1	0.491147335115385	1.04991841802004	1.09604945387692	1.32637137276475e-10	7.67554039073071e-10
AC006504.1	0.228285514307692	0.562698618326653	1.30152310365113	8.28434191015799e-13	7.20642198455606e-12
LMO3	1.67534935567308	0.682138813150301	-1.29632470965355	8.04431914421906e-15	1.09282531723067e-13
AC105219.1	0.0682506925961539	0.269948456759519	1.98376837777863	1.2772863008001e-06	3.81276139394507e-06
MAMLD1	1.51011414103846	0.719867937222445	-1.06885343136397	1.78624053694699e-20	1.56115889675487e-18
AC132938.1	0.473951318384615	0.982555012851703	1.05179930432749	8.3039119048328e-10	4.1763611269453e-09
DGCR9	0.0757512528076923	0.238958480308617	1.65741831393691	2.56235298508999e-12	2.03354213692646e-11
AL138881.1	1.06250883161538	0.449051663717435	-1.24252149030646	9.23169819093612e-06	2.42385639453614e-05
PCYT1B	0.648544880384615	0.273961304663327	-1.24323427898804	2.67899972169438e-17	7.09439012523676e-16
LONRF3	0.862496867557692	0.395326234168337	-1.12547552042107	8.64708257400861e-18	2.60486966770875e-16
SCARA5	1.06652448605769	0.339353122733467	-1.65205789451437	5.65078568960043e-12	4.17989828489005e-11
SYCP2L	0.139859914519231	0.336127860707415	1.26502760005598	0.00549309294776768	0.00891538573271228
AC019197.1	0.429773557288462	0.877651927557114	1.03007216673913	2.00496003363821e-10	1.12662820433246e-09
AL136366.1	0.524967909230769	0.228932600701403	-1.19730631325063	8.95455257456831e-15	1.19888565830709e-13
AL592071.1	0.113364024269231	0.323007722559118	1.51060577969231	5.54837781677728e-13	5.0016452350975e-12
MT-TL2	0.187300567096154	0.426066610254509	1.18572372795929	0.000236318075607262	0.000485706630164138
ASPM	0.147818796596154	0.351481161967936	1.24961763465038	1.18520188034261e-11	8.25990797101195e-11
GMCL1P2	0.077782881	0.244321374981964	1.65125550955751	2.02672674754758e-05	4.99906292236663e-05
AC090825.1	0.709164136365385	0.301762554482966	-1.23270578465153	4.03452858080575e-15	5.89456372895134e-14
SERPINB5	2.54999603440385	1.11468327829459	-1.19386115679694	1.83603726447486e-14	2.29240360901649e-13
AL161452.1	0.175232933115385	0.369046909446894	1.0745302693018	7.76296791909215e-11	4.67984247200688e-10
PCAT1	0.365419844038462	1.36812146947695	1.90456944002684	5.75971600604926e-21	6.34004631065876e-19
UGT1A3	0.0707203405769231	0.262010286841683	1.88942632720359	3.25743472116959e-05	7.75206271612686e-05
CDC20	0.814667144480769	1.70312564276353	1.06390223865614	9.68301043937424e-19	3.9515996911306e-17
AC008764.8	0.247734214653846	0.539126030152305	1.12182943420675	7.19770918515558e-18	2.21746066333598e-16
RHOXF1P1	0.0480512984807692	0.562511310881764	3.54923478378564	2.17630289226873e-18	7.99968088414448e-17
AC006277.1	0.236209257865385	0.525817691370742	1.1544971727926	8.73520563880205e-12	6.22188624094316e-11
LINC01518	0.252789838057692	1.09332388152505	2.11271046740022	6.85077142274903e-10	3.49034549043936e-09
AC006329.2	0.802406805423077	1.82315188202605	1.18402900655237	8.37435137187633e-10	4.20869217284275e-09
FOLH1B	0.756831077134615	1.51707166684168	1.00324600525519	1.18804363093714e-05	3.05509792908245e-05
KCNS1	0.886928086634615	0.26865682149499	-1.72305266340472	1.29625163859217e-13	1.32914745056853e-12
ADAMTS9-AS1	1.54263184225	0.546467007589178	-1.49718749337853	1.27717278902174e-20	1.1821975761654e-18
OR51A8P	0.110284558826923	0.47425443357515	2.10443045045614	1.10304424281736e-11	7.72168888302947e-11
RNASE7	0.488324802307692	0.219934880923848	-1.1507646263132	1.28212049878059e-13	1.31531999179687e-12
ALOX15	0.42335750075	1.18835078498397	1.48901240789701	5.39929760960096e-06	1.46640832917997e-05
SNORA22	0.144129153538462	0.343465290705411	1.25280212883433	3.33234141996404e-05	7.9182964616275e-05
MRPS18AP1	0.248753838192308	0.564001340380762	1.18097980512176	9.59348238244649e-08	3.41601110746879e-07
AC026356.1	0.894490257480769	1.98248375657515	1.14817137122217	2.51233327106975e-21	3.34386632235715e-19
AC007966.1	0.128034215038462	0.355990504486974	1.47530936170415	1.1845423727464e-09	5.80135182265697e-09
AC009005.1	0.651060419576923	1.3024734899519	1.00039066932992	1.95053967799445e-15	3.08391226728874e-14
CHD5	0.553156079134615	0.27153422558517	-1.02655255606567	5.84873200535107e-13	5.24223497169759e-12
AC106028.3	0.376841688307692	0.754747111160321	1.0020347570798	2.00076503924757e-18	7.42141698711066e-17
KIF4A	0.328805435576923	0.910760118715431	1.46983696984704	1.54240612064647e-18	5.96006797738989e-17
HNRNPA1P57	0.0722350269807692	0.478829123953908	2.72874042534851	4.04612492373739e-07	1.30641014661469e-06
AC006017.1	0.128303161326923	0.265353775048096	1.04836035519311	8.18083436047621e-08	2.95014186146162e-07
FARSA-AS1	0.0878820618846154	0.218267488849699	1.31245663182009	1.44515760464494e-06	4.2777931361817e-06
NYNRIN	2.79379760861538	1.37982923249499	-1.01773778093783	5.30302520629303e-23	2.13177213514719e-20
AC079313.2	0.538184221211538	0.216922346651303	-1.31092141132394	7.05992911912744e-13	6.23183340190339e-12
CASQ1	1.52127320032692	0.699977662739479	-1.11989847556972	2.02387327235651e-15	3.1924210161323e-14
AC007919.1	0.164434813153846	0.441293330557114	1.42422217333978	8.35845499453489e-06	2.2073865582766e-05
LGALS17A	0.150582488134615	0.35411567098998	1.23366668724153	2.85964128428418e-05	6.86363782368715e-05
TBX5-AS1	0.808882670019231	0.326136415643287	-1.31045491405578	4.68406793923765e-05	0.000108359503417134
AL353572.1	0.135260146211538	0.311550994541082	1.20373150394147	5.59603115002612e-06	1.51700716638887e-05
SNHG4	0.557789576230769	1.50019161687375	1.42735390625712	1.29105083473978e-19	7.49030176599455e-18
FAM21EP	0.181053811423077	0.403507178955912	1.15617579351028	1.07317555468706e-19	6.50421041537122e-18
SST	0.819325305403846	0.334642058927856	-1.29181759461608	0.00481981666081412	0.00790518254516904
DNAAF3	0.160574056019231	0.422353711206413	1.3952129128193	5.14725604528611e-13	4.66898539448581e-12
SNHG25	0.986035111076923	2.49946664893788	1.34190935226719	7.56647358289224e-23	2.52596177118062e-20
MXD3	0.496212760903846	1.02839170203206	1.05135913237211	1.32717041548567e-15	2.1883804324656e-14
AL049539.1	0.136448170923077	0.304032885490982	1.15587432461627	2.86981303160288e-08	1.11231200181882e-07
NUP210P3	0.152487594846154	0.35563885609018	1.22172107605426	7.90012889165271e-10	3.99300632289937e-09
BNIPL	2.21498385419231	1.06990476598998	-1.04981379685326	1.81163559228404e-15	2.88445247859829e-14
KRTAP13-2	0.224420057480769	0.481385411797595	1.10099079996798	0.00122117535466476	0.00222492752280515
NLRP12	0.118804061653846	0.497058825498998	2.06483244114437	8.54830711077559e-17	1.96475988717646e-15
TMEM238L	1.35906734038462	0.372808432995992	-1.86611054242355	6.67727656914776e-12	4.87419822978324e-11
GDF10	0.848560212942308	0.288394567250501	-1.55697304804409	9.19085217823031e-12	6.51680061829673e-11
AC144450.1	0.296863887865385	1.11413287918236	1.90804779685952	3.01979920091719e-15	4.56195778393751e-14
AC105450.1	0.104014960826923	0.617828520623246	2.57041542013502	1.81258679105574e-18	6.84814794305363e-17
SNORA75	0.327672020865385	0.661506437841683	1.01350270717239	4.49673207318268e-09	1.98550416171492e-08
UBE2R2-AS1	0.118603315634615	0.250805737184369	1.08042600823687	4.21334919863056e-08	1.58860661138516e-07
ZIC5	0.0384560845192308	0.424481221647295	3.46441694825217	2.02169302735677e-17	5.56348064987747e-16
AP005264.1	0.520136414865385	0.249070415895792	-1.06233637365161	2.63199030632747e-12	2.08227857801292e-11
AL353600.1	0.103003649403846	0.243420375835671	1.24075448308603	5.3859499093973e-05	0.0001233601214205
NEIL3	0.066359505	0.233183810054108	1.81309259588357	7.58512389181758e-16	1.33522373192964e-14
TG	1.10868042096154	0.525869689472946	-1.07606631706035	6.4577308643769e-09	2.78494771965632e-08
SLC23A3	0.1570479535	0.326510217537074	1.05592299568877	2.05331743277448e-10	1.15221152386386e-09
LINC01612	0.112975711038462	0.321779355683367	1.51005913344148	0.0207591335491861	0.0302539895223378
ITGBL1	0.407307139173077	0.883152596092184	1.11654563466262	3.01022480269289e-08	1.16341275160444e-07
LINC01558	0.454047477153846	0.214375094170341	-1.08270585476169	2.3951553844832e-10	1.33010483364101e-09
TRIM31	0.630344032519231	0.242715089204409	-1.37687564404721	0.000839244246577537	0.0015729780661088
RPL29P19	1.2490616415	0.600413845356713	-1.05681552550455	8.81591100376659e-17	2.01942870282005e-15
ARSH	0.111306380019231	0.265407516695391	1.25367294081737	0.000263360955084616	0.000537357140703349
PCAT14	2.37210381496154	5.07189028083166	1.09635638557163	1.55805386267298e-14	1.9817744446891e-13
LRRC2	0.607613887711538	0.285115942038076	-1.0916061359528	6.70929939113626e-09	2.88549467372965e-08
DGKG	0.492881829326923	0.205344734124249	-1.26319384411456	1.72024675618893e-15	2.74969426554406e-14
MKI67	0.513062536288462	1.20234199009218	1.22864072050283	2.21854078660758e-17	5.99978281254671e-16
AL157756.1	0.252002803730769	0.6152938690501	1.28783583227842	1.505580913751e-15	2.44689941960298e-14
CPNE6	1.30305990571154	0.413938420739479	-1.65441534332523	4.80890873364211e-19	2.23728195780885e-17
KLB	0.129011424653846	0.351713005837675	1.44689985503105	4.35055213458025e-11	2.73947786719208e-10
BX324167.2	0.0537828966923077	0.225717914490982	2.0693015605414	1.27637680023967e-17	3.67639846677237e-16
LINC01778	0.719127391884615	0.273467479468938	-1.39487808456249	6.91082756927237e-21	7.29321298900564e-19
AC103691.1	0.755292842980769	1.52054296597595	1.00947856183013	1.49446162966884e-15	2.43076810116424e-14
AP000808.1	1.50584889563462	0.750180795278557	-1.00526677466639	7.73936891444973e-11	4.66699758880232e-10
NKX6-1	0.03480228475	0.315314154635271	3.17953600849573	2.73476073494651e-10	1.5002873816393e-09
ZKSCAN2-DT	0.476822460557692	1.03400608345892	1.11672057344634	2.19708655056987e-16	4.45188761351292e-15
ZNF252P-AS1	0.264549538326923	0.551340152641283	1.05940477285076	7.42079759926312e-10	3.7647514277876e-09
STXBP5L	0.885618611692308	0.410951963811623	-1.10771577426189	7.58620044118345e-16	1.33522373192964e-14
CDC25C	0.156944206269231	0.479593152448898	1.61155928876883	6.58286648787037e-19	2.86439087946565e-17
AL513497.1	0.175315445442308	0.361811621094188	1.04528564251439	6.77956334525248e-16	1.20892318706411e-14
LINC01341	0.536683375634615	1.10274316313026	1.03895371109917	5.5639401828195e-11	3.44494003900688e-10
MIR126	0.229605925365385	0.594503883310621	1.37252636005766	1.24036802682232e-05	3.17641530410082e-05
AL078587.1	0.129875837173077	0.336862607328657	1.37502724555053	1.46413975762117e-08	5.97150851676297e-08
ESPL1	0.167248196865385	0.361573301537074	1.11229749654065	3.94139487544569e-11	2.50585592393306e-10
ADAM21	0.0947809748076923	0.299984720763527	1.66221961719912	1.94416151799288e-11	1.30533811910343e-10
CAPN6	2.53570616080769	1.17284436055311	-1.11237599802706	1.39794345433279e-15	2.28840196977757e-14
EVX2	0.852807372423077	0.225667775629259	-1.91801948738705	7.49433923833619e-19	3.19884459173396e-17
STPG3-AS1	0.196319771230769	0.467413035613226	1.251492496833	4.68441729625104e-11	2.93518613981809e-10
AC004923.4	0.279364898634615	0.60474202001002	1.11416906515992	7.16557105355419e-12	5.18869758160463e-11
VEPH1	0.486790807173077	0.220891237823647	-1.1399657317597	3.64755219984937e-13	3.42772279638821e-12
SEMA6D	1.24827405869231	0.513039748619239	-1.28279220230879	4.50987145753361e-22	8.34900203283768e-20
AC093484.4	0.403018197769231	0.962371026124249	1.255748225025	3.41502489294876e-14	4.00365958088708e-13
AC110285.6	0.113841831365385	0.623397060124248	2.45312057568397	7.7001640665057e-17	1.81069446940326e-15
RPSAP7	0.227824744307692	0.685305764955912	1.58882337502103	5.16343115080127e-12	3.84213031168225e-11
AC073210.1	0.177187644019231	0.388211839172345	1.13156611344496	1.7654469042494e-07	6.03956046790878e-07
KRT16	1.89838123211538	0.804504395064128	-1.23859753523372	1.59496260273231e-11	1.08266961877289e-10
ITLN1	0.683787041846154	0.225133420032064	-1.6027668489325	2.14189374147688e-06	6.1763698883369e-06
OTX1	0.466898233653846	1.27489513275952	1.44919854647398	3.91885474659564e-15	5.74546116287062e-14
PMP2	0.638930032192308	0.266663027609218	-1.26064014203821	9.72621228816375e-12	6.86770412746764e-11
HJURP	0.30918623825	1.00624452041683	1.70243291488782	5.75971600604926e-21	6.34004631065876e-19
MYBL2	0.599998785423077	1.57319402898196	1.39066513030075	6.57973628832931e-20	4.35031655115383e-18
AL139158.2	0.735496246923077	0.260242159382766	-1.49886328130733	1.04345472232203e-17	3.09300028607945e-16
C1QTNF12	0.160537155865385	0.335852397703407	1.0649200849428	1.95771581847709e-10	1.10281950006826e-09
HOGA1	0.597045605115385	0.217770393184369	-1.45503330861441	2.38347645900362e-21	3.23580764074331e-19
SLC34A3	0.136464162961538	0.333904315631263	1.29091260721316	5.13079860809653e-12	3.82583606207535e-11
AMACR	1.77743186073077	4.33169761400401	1.28513828115049	1.07823970878159e-22	3.31802187858994e-20
AP002884.1	0.815395038519231	0.379362723667335	-1.10392125248125	2.21891882272215e-12	1.78178481490197e-11
SLITRK6	2.29600900640385	1.10123960606012	-1.05999989871276	5.71383041811571e-17	1.37374784692454e-15
LINC00958	0.895251112884615	0.213094916442886	-2.0707962301212	4.09472244538893e-20	2.99945783733454e-18
FOXI1	1.49824938848077	0.451730695412826	-1.72974293072048	2.50990273950423e-15	3.88977620907642e-14
RGS22	0.594717806461538	0.280237264861723	-1.08555645962956	1.13531764648964e-15	1.91071145067066e-14
ADRA1B	0.512615919230769	0.179405780995992	-1.51465190306365	8.27018545842404e-14	8.86389771975511e-13
AC068790.4	0.137075505307692	0.286384978144289	1.06298502846051	1.30689128974512e-05	3.33127227742767e-05
AL137798.1	0.112986808576923	0.295363503066132	1.38633722372517	0.00028988347142976	0.000587440244023846
HOXB4	0.725632321423077	0.344458291170341	-1.07490941406537	1.40158376029557e-05	3.54865742815603e-05
ADGRL3	0.476448007961538	0.188014377855711	-1.34147579763739	3.62736300134272e-16	6.98842196398705e-15
HIST2H2BD	0.343945331442308	0.706308401158317	1.0381189833994	2.11549110910477e-11	1.41106652295478e-10
UBXN10-AS1	2.42371707321154	1.21108293011824	-1.0009236406961	8.87559356825056e-16	1.54085752279501e-14
AC002398.2	0.756648392	0.34161703652505	-1.14724312364543	3.74712506168575e-12	2.86758567291126e-11
DUOXA2	0.661239718826923	0.174896654671343	-1.91867069147039	4.35234410695506e-13	4.00864474871248e-12
CALML3	1.45605325471154	0.67227293847495	-1.11494414071421	1.85043610806558e-09	8.7891309425968e-09
AC079467.1	0.453844479826923	0.178962834242485	-1.34253800008874	5.51169826080704e-10	2.86108140155683e-09
AP002761.4	0.864034535653846	0.353874316084168	-1.28785192247846	3.94211868575389e-16	7.48855456312427e-15
AC018629.1	1.83046873113462	0.890093867136273	-1.04018373677913	2.77928191820469e-14	3.3292527636659e-13
ATG9B	0.244126842519231	0.574962852302605	1.23583781545081	4.21954294471017e-16	7.95618264130351e-15
AL359881.1	0.288963197826923	0.595683737242485	1.04366080892919	2.02683386276533e-06	5.86118216150997e-06
PCDHA1	0.0481812579230769	0.231248810811623	2.26290198137632	0.000170600920070137	0.000358859326134518
AC004982.2	0.998475163461538	2.07992076066934	1.05873011969484	1.34492844115289e-20	1.22268405248382e-18
AC104985.1	0.0851650607307692	0.224124162903808	1.39596460852173	0.005122979718189	0.00836267406662932
FOXD4	0.160645343557692	0.389626360519038	1.27821212387333	6.38475992873996e-12	4.67023575811649e-11
ATP8A2	0.20823944375	0.899164381511022	2.11034152426075	6.40554287707387e-11	3.92544312815926e-10
AC027601.3	0.22615995825	0.560983100817635	1.31061378946083	1.54124755990267e-10	8.8312327887705e-10
AP003774.1	0.480323479903846	1.07618431609018	1.1638469473299	7.39858344001823e-12	5.34082783312766e-11
C8orf31	0.441838624365385	0.213730404875752	-1.04772738318021	2.79800074093703e-15	4.27125090618004e-14
MEIS3P2	1.14453342182692	0.488921652420842	-1.22708438885903	2.18022740521973e-22	4.91595137696654e-20
LINC01139	0.972476598596154	0.241479371064128	-2.00976358515619	6.03909863592594e-12	4.4397185784114e-11
AC012531.1	0.0311791341538462	0.226706143965932	2.86217072011479	1.97818203304618e-18	7.37484716047209e-17
TCEAL6	0.452671547288462	0.17454310239479	-1.37488128320215	4.12074934238079e-10	2.18770414580907e-09
LINC01866	0.106814674365385	0.801011031777555	2.90671225170354	3.87647634175674e-09	1.72774270570222e-08
AC092718.2	0.386733346730769	0.802883490847695	1.05385147996885	2.73527563633629e-12	2.15728710528088e-11
AC012574.1	0.177761803288462	0.402436625717435	1.17881625344869	2.24651628829953e-06	6.45631867511566e-06
TMIE	0.524853692576923	0.207319664142285	-1.34005835365758	3.06285756758322e-20	2.37157475130574e-18
TRHDE	0.567379550653846	0.212624042032064	-1.41600941840344	4.12442172308346e-15	6.01133448255186e-14
CA9	0.525631057980769	0.249967084577154	-1.07231238803866	6.90959918389115e-15	9.5200999851664e-14
AL049874.3	0.117999764538462	0.330396971861723	1.48541648352193	4.61450481477704e-15	6.64097357230527e-14
LINC01869	0.353098363461538	0.747196578699399	1.08141771466186	1.10837563494607e-13	1.15216866517989e-12
AC139783.1	0.106828163903846	1.06974829497996	3.32390742880755	2.31575976959716e-22	5.01682254766772e-20
TPO	0.210233836711538	0.531197069102204	1.33725229974614	1.54565895179748e-12	1.2779455499149e-11
AC078993.1	0.456009741211538	1.02574355507816	1.16953354109332	6.22976521132827e-06	1.67564309554205e-05
FOXB2	0.0414763400384615	0.491143662462926	3.56578458484667	5.85459495816778e-11	3.61062906505538e-10
ZFPM2	0.375543801846154	0.183918547561122	-1.02991420943872	2.24817886678922e-12	1.80385793708809e-11
LENEP	0.0823652317884615	0.253155376254509	1.61991574596425	2.80501581328517e-08	1.08968603627889e-07
DISP3	0.233728245596154	0.538698482927856	1.20464591079485	1.6032305912582e-14	2.02416960751166e-13
AL157932.1	0.569089538326923	0.280627531144289	-1.01999910597246	1.42585684783882e-15	2.33222079111564e-14
AC023302.1	0.256859455634615	0.632415964683367	1.29989460364137	8.05592891791177e-14	8.66618787556024e-13
AC104843.1	0.118560274	0.261733987380762	1.14248059032392	1.93609435497103e-06	5.6227360873688e-06
AL590133.1	0.0964215783076923	0.222747205649299	1.20797938307658	1.76407945222402e-08	7.0911397483399e-08
ARHGDIG	0.255403494115385	1.05785938761523	2.05029770737076	7.67236056792872e-18	2.35301130429669e-16
AC005534.2	0.175211185423077	0.358623776653307	1.03337626259907	3.49696367285629e-10	1.88404144120243e-09
MUC15	1.27323080069231	0.456042216557114	-1.48125467443467	6.90997422417938e-13	6.1100614459917e-12
PCDH7	2.62823150659615	1.29831308263126	-1.01745403539223	2.93438170701456e-22	5.91641080016282e-20
GATA5	1.57833004334615	0.760362685182365	-1.05363927917464	6.68698306931599e-10	3.41459640941301e-09
SLITRK3	0.686020358846154	0.25015363943487	-1.4554369495529	2.85634768912062e-07	9.45715743796579e-07
LMX1B	0.0816752185961538	0.441463766132265	2.4343247151339	2.95998404058165e-20	2.32737352075617e-18
AC013731.1	0.178699245307692	0.479636813450902	1.42440885230843	1.7844141458628e-14	2.23892850686076e-13
CYP4F30P	0.317354104173077	0.83813747108016	1.40109339342659	6.62718309704059e-07	2.06291587569756e-06
CCDC78	0.242798508288462	0.922367464018036	1.92558206569415	2.65684059171755e-18	9.34436991532577e-17
ATRNL1	1.05820733090385	0.475188644503006	-1.15505005155658	2.1757278188495e-12	1.75055398273612e-11
AP000697.1	0.155921515576923	0.964573634657315	2.62907135752519	9.91658935871721e-20	6.10094941694614e-18
SNORA71A	0.298765243634615	0.85263853202004	1.5129219300143	2.88330039567856e-15	4.37848838609979e-14
AL592494.3	0.131394502346154	0.294800367533066	1.16583340969052	6.39706931964085e-06	1.71656238799797e-05
LINC00908	1.04993971809615	0.423413838046092	-1.31016617295518	2.17571784375267e-20	1.80842114980324e-18
LINC00992	0.866275919480769	2.00877300751904	1.21341602864415	2.8785491791197e-19	1.42972623130716e-17
NEFL	1.25776101440385	0.573463586336673	-1.13308403724482	4.41938036470115e-09	1.95346780435803e-08
DNAH5	0.626481338942308	1.71486887528858	1.45275482563282	2.3771416977755e-19	1.20119388420596e-17
PALM3	1.58556276117308	0.724371763232465	-1.1301927698883	8.2805073468771e-10	4.16561886392800e-09
SLIT1	0.330553372461538	1.33255973251102	2.01124506487326	4.97371335026198e-19	2.30192496965307e-17
EXO1	0.202047106461538	0.429430827705411	1.08773407150488	4.62708650384977e-11	2.90283393605658e-10
MIR3609	0.119025782442308	0.418878568883768	1.8152579605756	0.000317552137133616	0.000639564011530903
FOXL2	0.181654805538462	0.650323703262525	1.83995847702316	2.11259926763112e-09	9.93097218052635e-09
RNU2-11P	0.167300103865385	0.407677893821643	1.28499138830995	1.62219525669779e-07	5.58296167101467e-07
AC023983.2	0.163563902211538	0.459880409368737	1.49140435371956	8.11324423054297e-16	1.42306723092831e-14
QPRT	2.47083195946154	1.08858347176754	-1.18254486020135	1.31113157708977e-23	8.34371357370502e-21
AC068533.3	0.125907454653846	0.29606517709018	1.23355110823227	2.46255976706307e-10	1.36530267074523e-09
HRAT92	0.424648581384615	0.901294341717435	1.08572890316228	1.51539485687e-12	1.25496140159824e-11
C11orf45	1.08017849946154	0.456433250671343	-1.24279393804779	9.37953616265283e-20	5.80561928316906e-18
EZH2	0.656962253326923	1.35596585584168	1.04543846486589	3.85052579996575e-23	1.86695493786911e-20
BUD13P1	0.146678692519231	0.405779407533066	1.46803634199355	2.74819687137091e-08	1.07026737595328e-07
ARLNC1	1.02339629161538	3.31955760097194	1.69762607501318	5.45000939298675e-14	6.09802149883419e-13
AC004969.1	0.0856599287307692	0.223109613300601	1.38106029544814	1.70003798848766e-07	5.82624934324515e-07
CPNE7	0.708744384942308	1.57745635937074	1.15426278792844	1.64017323052151e-12	1.34951465318546e-11
RPSAP47	0.379907283692308	0.899494897034068	1.24346772484566	1.51808396827158e-09	7.315253651179e-09
AL161630.1	0.103035353653846	0.252741641609218	1.29452393954674	0.00457553519756492	0.00753304218313623
U73166.1	0.337380914288462	0.900607911609218	1.41652078907857	5.91450852806535e-19	2.64129499266497e-17
PLAC8L1	0.242728664865385	0.58950961352505	1.28017084781074	5.09498394065287e-15	7.2454168079439e-14
IGSF1	1.06295918928846	0.305569403130261	-1.79851421014273	1.11253600341274e-20	1.06364709734728e-18
AC004223.3	0.329336356	0.721451049971944	1.13133972974809	6.50837347480187e-12	4.75587110059256e-11
AC244093.2	0.0910202915384615	0.221635237174349	1.28392715733751	9.90036338243774e-07	3.00463487213058e-06
DLX1	0.459328535653846	2.94198287724249	2.67919053145523	1.12822685677855e-22	3.32510617205432e-20
CHP2	1.64986062505769	0.548718186486974	-1.58820685756518	5.96887660692002e-17	1.43337503801084e-15
GUCY2C	0.496967298	0.18176658101002	-1.45106394619942	5.24887917190219e-22	9.37615574180844e-20
AC073111.1	0.0984137175384615	0.269662741833667	1.45422487740987	6.10289923064798e-09	2.64593229578274e-08
AC007490.1	0.355825338730769	0.768017051955912	1.10996909261341	6.1041379738806e-12	4.48110099045843e-11
ELOVL2-AS1	0.112077967923077	0.236121613034068	1.07502739878832	1.0350799226703e-06	3.13107063952139e-06
KCNQ5	0.737450352384615	0.301514143332665	-1.2903202483853	1.94457797106462e-16	4.00803500027934e-15
S100A14	3.72266077828846	1.81433325172946	-1.03689468836899	6.9730681262341e-19	3.01485263954631e-17
NKAIN1	1.19859955580769	2.56002670028256	1.09480911279573	2.64323310732091e-07	8.80098086943803e-07
NRG1	0.586424474153846	0.266522859488978	-1.13768603764904	4.55969538516969e-17	1.12549862816479e-15
LY6G6F-LY6G6D	0.515035095461538	0.190767740368737	-1.43285351746373	7.76049954291253e-18	2.37646334874994e-16
RHCG	0.941582017673077	0.357879731440882	-1.39561192918851	3.28968132407355e-08	1.26112707988392e-07
GSTA2	0.660363679403846	0.242284713517034	-1.44655738928693	0.000336078371469774	0.000673385579982163
SRARP	0.497613603442308	1.51991473942886	1.61089256646075	0.000355488771217249	0.000709256958789833
STPG3	0.19002307075	0.441946708861723	1.21769782883876	7.645708060514e-11	4.61462838430225e-10
PGR	1.28535997546154	0.627284184354709	-1.0349813607138	8.36126406878268e-16	1.46279021904373e-14
SNORD72	0.199333129807692	0.470870001382766	1.24014730236418	7.01184995393068e-07	2.17368415986976e-06
AC091544.2	0.122295521403846	0.347706955408818	1.50750035476562	7.9025937479023e-08	2.85587256579028e-07
AC092811.1	0.479879979096154	0.170841763635271	-1.49001292772489	1.57557466329912e-13	1.58915316708387e-12
SCARNA7	0.218756807576923	0.460399465561122	1.07355824534485	0.000257815659355419	0.000526859818074636
AC073263.1	0.10452516425	0.220814210294589	1.07898270798753	0.000135796253090953	0.000290386947174647
SNORA9B	0.138356315076923	0.356323884975952	1.36480069772267	7.29355290188334e-08	2.65130152256252e-07
GRPR	0.383454770365385	0.905102444549098	1.23902467614142	7.93455514649612e-05	0.000176416375559589
PPP1R1A	1.43200678082692	0.687525930246493	-1.05855229271702	1.37292116692104e-13	1.40000834467602e-12
DYTN	0.0377323545384615	0.265909048501002	2.81705883710824	8.52542751466458e-09	3.61540620384485e-08
CYP4F22	1.53309130636538	0.469750004478958	-1.70647854167397	1.39790287796329e-15	2.28840196977757e-14
AK5	0.571637811134615	1.35279451861723	1.24276946707342	8.46100134819412e-12	6.04560812121491e-11
AC141930.1	0.527438982942308	1.68702994896794	1.67740947562302	4.02981488078633e-16	7.63893452114184e-15
CPHL1P	0.09700467475	0.259708598210421	1.42076759935154	3.75277665917892e-10	2.01109326019788e-09
UBE2C	0.862625132769231	1.96047826278958	1.18439999073345	1.93683021055273e-18	7.27704989071878e-17
CDCA5	0.601266884346154	1.20559877986974	1.00367245467144	1.58054868571402e-18	6.07288555393968e-17
NCCRP1	1.24411587267308	0.553280658531062	-1.16903746303499	2.47951989571302e-09	1.15123064780346e-08
AC010643.1	0.242368063403846	0.567365169897796	1.22707797855628	2.6966940545091e-09	1.24243486171505e-08
AC135012.3	0.520122892615385	0.230358954122244	-1.17496886088213	1.72143445506123e-08	6.93731237552599e-08
NPY4R2	0.151460220576923	0.334330671747495	1.14233678008354	0.0269194332161466	0.0384396141935074
EFNA2	0.043758681	0.275824670152305	2.65611034199437	1.8557613167355e-12	1.51526557554137e-11
HSD17B3	0.174854250615385	0.384948295338677	1.13851181437113	4.24292191152961e-08	1.59739156602988e-07
MIR7111	0.450627284576923	1.10546955613828	1.29465272126705	1.91003979751825e-10	1.07745292068315e-09
ADRA1D	1.55316068542308	0.692884641340681	-1.16452001186433	7.61970978654349e-14	8.22299567261787e-13
RND2	1.61412460228846	0.765003708683367	-1.07721330468689	9.84750197606888e-23	3.13335203501042e-20
C21orf62	0.590743878634615	0.193040640420842	-1.61362816800306	3.7981036005842e-10	2.03324493792711e-09
AC109326.1	0.315409165615385	0.690975529274549	1.13141003417924	2.60769277562023e-09	1.20524411445144e-08
FAM167A	1.441773436	0.561118244106212	-1.36146774733403	1.2468061408456e-11	8.63310447200945e-11
AC011523.1	0.416133934576923	1.41734244231663	1.76806852199521	3.66264889926879e-20	2.73259775903424e-18
PLA2G4C-AS1	0.236083717057692	0.991899517583166	2.07089543784624	3.98805810213802e-20	2.95319327970686e-18
VTCN1	1.93928543711538	0.893132057028056	-1.11857975393142	3.11594040356567e-12	2.43122547712374e-11
DLX6-AS1	0.110447319538462	0.248689259102204	1.170985792702	0.00115480052298097	0.00211079417018082
CPA6	2.23089366432692	0.962256819476954	-1.21312785357082	3.62280303289045e-13	3.40615200567393e-12
FILIP1	1.13495040246154	0.520321668757515	-1.12515355825186	5.32224280405121e-15	7.54225138912309e-14
TMED11P	0.107489483115385	0.741389175128257	2.78603553890325	2.30598122425984e-16	4.64480728494831e-15
SPDYA	0.152282554423077	0.331735673923848	1.12328348852747	1.02002604200951e-13	1.07237017653493e-12
PNMA2	0.524492431019231	0.240425519152305	-1.12533191918226	2.8516642255172e-09	1.30850135845949e-08
CASC8	0.0971115172692308	0.340218605625251	1.80874772799788	3.33642499893394e-15	4.98480988101913e-14
AC010655.2	0.130160152692308	0.270957197408818	1.05777712123088	1.40783915687831e-10	8.12159676789516e-10
IL11	0.171654391461538	0.391622670563126	1.18995751676796	1.12858780096387e-14	1.47135480018107e-13
RBMS3-AS3	0.794079060403846	0.306983621440882	-1.37112096742692	1.40640907472841e-19	8.04497595442959e-18
AC131009.3	0.59784718225	1.21530332653307	1.02346777533688	1.19708670460122e-19	7.06593439202877e-18
CAMP	0.548797861923077	0.271990415597194	-1.01271904622639	1.96654256680886e-05	4.8606229919281e-05
ABO	1.77967302605769	0.875305765945892	-1.02375322439109	2.93545932295877e-13	2.81439235653166e-12
C1QTNF9B	0.255519747692308	0.652016048511022	1.35147268161694	7.04551069131337e-05	0.000158360684015348
AC147067.2	0.772662134134615	1.75413372458317	1.18284913173024	5.14804786563362e-10	2.68325689111244e-09
LAMA5-AS1	0.561187261673077	0.227133984296593	-1.30493868029039	4.65286001410155e-14	5.29837839480565e-13
AC083809.1	0.0952835554230769	0.241192168374749	1.3398839107685	1.41399817821426e-06	4.1925828335986e-06
C19orf81	0.471093895384615	1.13577312592986	1.26958813873926	3.78582308815543e-06	1.05217408661273e-05
AC109466.1	0.119449542692308	0.246643561054108	1.04602629391736	0.0294061083393881	0.041685058184624
DAB1	1.27731883236538	0.551584448921844	-1.21146499405554	1.46031967525009e-17	4.15334495346269e-16
AC004947.2	0.201486280538462	0.532039698328657	1.40085228981353	2.87958453844358e-10	1.57253693623471e-09
LRRC37A7P	0.984220874769231	0.477051340112224	-1.04483757857643	9.99042974886733e-14	1.05357385502814e-12
AL353622.1	0.506204004038462	1.41076567048697	1.47868755059915	2.76672049499415e-21	3.65853871169226e-19
ANGPTL3	0.0756347254423077	0.415830888486974	2.45887626521219	8.16739063876285e-14	8.75980336988173e-13
MELK	0.352385617596154	0.885467141422846	1.32928372862095	1.77418422702853e-16	3.720853511762e-15
PTGS1	3.07363852165385	1.51965403315631	-1.01620459059251	1.26626756193498e-16	2.75200348252337e-15
AC125603.3	0.20471866	0.461092338863727	1.17141308603669	6.88844512351433e-11	4.19879262790203e-10
OCA2	0.470082279019231	0.178805096366733	-1.39452543807783	1.59175713525941e-14	2.01340137009821e-13
PLA2G4D	1.14435117475	0.551323181448898	-1.05355968088408	0.00196727080938286	0.00345270750461384
HOXC9	0.107262906980769	0.272993461152305	1.34771513741727	0.00412135543085198	0.00684785264310295
MNX1	0.222847859346154	0.707582617282565	1.6668395040867	3.16951179686553e-15	4.75305027298192e-14
NETO2	0.408107578884615	1.19161608792184	1.54589809859216	3.73773040083532e-22	7.24906113167719e-20
GSTM1	2.99035321801923	1.3299915725511	-1.16889880025461	1.91437856489692e-09	9.06226269429952e-09
LINGO3	0.139138704365385	0.328556325084168	1.23961692415401	7.07438721053961e-12	5.12679078844942e-11
LINC01507	0.167178980961538	0.442757719971944	1.40512399017719	0.000713289385304167	0.00135309036258352
AL451069.2	0.646235543326923	0.231158612472946	-1.48317698655242	0.00345030381411873	0.00580389780858366
FOXM1	0.558464341461538	1.19246913307214	1.09441485155827	1.94583738317082e-19	1.02390264782663e-17
SNORD15B	0.260585284288462	0.608616579176353	1.22377801982513	3.11823045159387e-06	8.76824701964341e-06
AL162727.2	0.105783232384615	0.305823871533066	1.53159005764255	6.80601649248722e-07	2.11341445338533e-06
AL590096.1	0.124318830711538	0.303483883661323	1.28757506545271	2.83648743659155e-11	1.85071406756582e-10
VAX2	0.459932775730769	1.01077791877756	1.13597113712285	1.11607118224264e-09	5.4858010029421e-09
GLYATL1B	0.199556812480769	0.662742270635271	1.73164840898255	4.96952495932263e-13	4.52388941759705e-12
BRSK2	0.240891770653846	0.74949057088978	1.63752521912365	1.45188815764667e-08	5.92272645078461e-08
SERPINA5	2.35433183690385	0.467273089426854	-2.33297981986921	6.0625312560659e-19	2.69557612442196e-17
RNVU1-15	0.259808762173077	0.548316128318637	1.07755782290311	5.47671627503349e-05	0.000125269965432755
LINC01687	0.0599848793269231	0.345977075891784	2.52800566476405	1.40040429341447e-11	9.6116727438801e-11
AC018413.1	0.803208773403846	0.398389762757515	-1.01159445225385	8.43537381725501e-21	8.54779417195371e-19
HPD	1.00543415838462	0.446307490104208	-1.1717086849925	2.87502464546804e-17	7.57399765592641e-16
PHGR1	0.332260215653846	1.56053204419439	2.23165251975699	6.85974324480212e-18	2.13304472370906e-16
NRG2	1.14044023911538	0.470510566032064	-1.27729182276641	8.19040665666807e-22	1.34507613835797e-19
HMMR	0.399303160961538	0.926160376428858	1.21377754341152	1.9942196002408e-15	3.14808433638013e-14
AC022113.2	0.0857122780961539	0.263700699272545	1.6213276097378	8.88217175082503e-11	5.2980827631459e-10
PROZ	0.118445947461538	0.293522438983968	1.30924195891966	1.7886928091184e-09	8.5184612640054e-09
TROAP	0.261369403269231	0.755286702861724	1.53093412329397	1.34492844115289e-20	1.22268405248382e-18
IMPDH1P8	0.128104203769231	0.285667793507014	1.15702057562876	3.89297250615634e-11	2.4766184180032e-10
MGAT5B	0.107859960519231	0.320122562805611	1.5694649532896	3.11464885886783e-11	2.01354632895189e-10
AC004847.1	0.21187285475	0.425289553735471	1.00524665811574	2.15484225911494e-09	1.01132075972843e-08
ADRA2B	0.630588727576923	0.282061180789579	-1.16069125467551	7.92892764713762e-15	1.07858839416373e-13
LINC01629	0.488380451461538	0.207865054006012	-1.23235821970292	1.8489495502677e-05	4.59002909199701e-05
ALB	0.166976353153846	0.715293977559118	2.09889248908488	6.52865591320258e-09	2.81434269721544e-08
GLT1D1	0.476217487673077	0.225421671935872	-1.07899437805662	1.79514801290713e-13	1.78847329426814e-12
SNORA74B	0.133183043115385	0.281677477851703	1.08063380448135	0.000670805292213527	0.00127833417280893
AC021818.1	0.0414848458461538	0.219956747745491	2.40656352999038	2.54733507459145e-14	3.08039973034325e-13
LINC00244	0.0721052221346154	0.356803766428858	2.30695519063279	3.24235254646741e-14	3.82102241066333e-13
MYL1	1.23613961688462	0.556385749204409	-1.15168432542379	4.33602945752163e-06	1.19662425630804e-05
AL135786.1	0.656448683980769	0.308249409202405	-1.09058410739184	5.29411271041332e-12	3.93093890606747e-11
LINC01019	0.0349438510576923	0.230887353058116	2.72407863386064	3.73629858002892e-08	1.42030958155141e-07
DLX2	0.156786850115385	0.881148548713427	2.49058069274414	9.73233047032182e-22	1.50143316437601e-19
CAPNS2	1.57468259926923	0.603820373472946	-1.38286972055677	5.23739054846855e-10	2.72732148437982e-09
AC104365.1	0.753502408365385	1.50717784188778	1.00016563199017	8.65989628404094e-05	0.000191518383935936
AC112206.3	0.727613318923077	0.274194671503006	-1.40797141656875	4.48609538674838e-08	1.6817902513944e-07
MTMR8	0.638004942615385	0.29798059208016	-1.09834923170152	2.31012898226357e-20	1.90459378926378e-18
HOXC4	0.408175124826923	1.57448995590782	1.94762438530628	7.67018554927943e-21	7.88866962250133e-19
DUOX2	1.28929680559615	0.388311908541082	-1.73129656409614	6.48112036719336e-16	1.1587492112162e-14
FUT3	0.970396810326923	0.192668620583166	-2.33245318543043	1.98037596574042e-10	1.1141995031114e-09
AP000525.1	0.319050217442308	0.70747363297996	1.14889286350719	1.41240858823396e-07	4.91327100970215e-07
RNU6-511P	0.0955701843076923	0.317699323398798	1.73302951161222	4.89054839869168e-08	1.82401332584171e-07
CPT1B	0.257427222769231	0.60026294609018	1.22142998818984	4.53464411450435e-15	6.54454236341365e-14
EPHA10	0.401120275826923	1.24231622037275	1.63092564684047	9.35819309826672e-27	1.28130597000226e-22
IGFL1	0.115505965192308	0.243455714224449	1.07569200281045	0.0311344841926265	0.0439499955704039
CRHBP	0.788780490576923	0.362832299921844	-1.12032097639449	1.64126629943459e-08	6.63018189281611e-08
RNU6-1223P	0.180475197980769	0.381934536661323	1.08152479578147	5.58729862288222e-06	1.51544684544983e-05
COMP	1.56760057644231	3.37557883365731	1.10657690362685	1.46619700016558e-12	1.21818179156964e-11
AC068756.1	0.186588078903846	0.516036332356713	1.46761582898461	0.00119966613666814	0.00218808788241021
AC073133.1	0.438825796076923	1.43842080011824	1.7127655468448	2.81176847543541e-14	3.36033224462787e-13
AC016575.1	0.114333335096154	0.352116771859719	1.62280784868548	2.14116415453193e-10	1.19820463981556e-09
YJEFN3	0.680158178788462	1.44904578548898	1.0911609742347	3.82460323605224e-13	3.57759395034303e-12
AC008735.1	0.105041401942308	0.238872538386774	1.18528292961468	1.70880662746602e-07	5.85433010796064e-07
MATK	0.516540718096154	1.50974198219238	1.54734802718314	6.13418567296105e-18	1.94271472852533e-16
AL117329.1	0.0536587928076923	0.274792375132265	2.35645547023538	7.56117066459852e-07	2.33615049937618e-06
SNORD88A	0.544778508346154	1.79927076812826	1.72367061590189	1.1756646816035e-19	6.9799520630244e-18
NKX2-2	0.102963554846154	0.311486880961924	1.59703763288002	7.60701194940033e-08	2.75884579407993e-07
CLEC3A	0.954929653423077	0.44570974493988	-1.09928995419635	0.00579176927576334	0.00936431834312383
CERS3-AS1	0.624555341942308	0.250436166635271	-1.31838649139803	3.45745412556152e-17	8.91235390037149e-16
AL390719.1	0.545686167153846	1.17429700019038	1.10565395957815	2.73330681606144e-14	3.28190212277566e-13
BAIAP2L2	0.621533898961538	1.43390895897395	1.20604844378939	6.29689094256352e-13	5.61181125402029e-12
ELL3	0.389128172384615	0.797647383603206	1.03550568104633	1.4991633603515e-16	3.19675001782177e-15
LURAP1	1.64545043990385	0.790311200689379	-1.05798981387716	7.7119864395686e-25	9.32502824221012e-22
ATP6V0D2	0.783997951269231	0.274576837476954	-1.51363995536091	2.25197940573347e-11	1.49268007306888e-10
ERVH48-1	0.375059000134615	1.42296283114629	1.92370851067824	1.065521290718e-14	1.3962854288405e-13
RAB9B	2.19838838292308	1.03644193704008	-1.0848069886968	5.61141132362707e-21	6.24430492865255e-19
AC004263.1	0.103626241711538	0.273684235937876	1.40112294959313	1.9837752892697e-08	7.90869224563198e-08
AOX1	3.96372938932692	1.90939080975952	-1.05374605009788	1.23925149637568e-24	1.21314835817909e-21
GNG13	0.204602421788462	0.808513177416834	1.98244806568641	1.02681973274338e-13	1.07895547149568e-12
AP006621.1	0.163972907615385	0.411599332991984	1.32778317871804	5.02045811631222e-15	7.15072968307559e-14
AC093840.1	0.115442393576923	0.251245521410822	1.1219247616706	9.97497891214502e-09	4.17191354625018e-08
CERS1	0.170677093557692	0.668228759366733	1.9690726266564	4.72786875748276e-20	3.28594946680474e-18
AP002800.1	1.76536629330769	0.871180632250501	-1.01892377118237	1.54339198911158e-13	1.560559371282e-12
AC245014.1	0.130216276942308	0.331600232028056	1.34853522068702	2.63864193647517e-09	1.21871862994739e-08
FAM222A-AS1	0.206857413653846	0.694129524835671	1.74656823149012	4.48553980695321e-19	2.10955040713153e-17
AC007637.1	0.770155603826923	0.296448206725451	-1.37736989073678	7.75691996920547e-19	3.28403156450936e-17
AC004830.1	0.149076202634615	0.322958961527054	1.11530087757282	5.02960561727713e-10	2.6242092951635e-09
PAK5	0.511412362519231	0.17058341709018	-1.5840096307921	1.97280610249153e-22	4.61772683576293e-20
LINC01031	0.251704615692308	0.559270180965932	1.15181373860462	0.0181579631738252	0.0267676822116531
CST2	0.794148456846154	2.35809664302405	1.57014221340076	1.17141048150187e-13	1.21335844413862e-12
AMH	0.128284673153846	0.644826302733467	2.32956177885591	3.2278926483795e-13	3.07211756473081e-12
AC113139.1	0.218348232730769	0.467852265561122	1.09942218539425	9.22725946766348e-10	4.61453614438849e-09
NCAPH	0.382018023634615	0.819728197380762	1.10150491891548	6.91153374064882e-14	7.52252662183712e-13
CCER2	0.238229875711538	0.693269806102204	1.541062579658	1.212578886761e-13	1.25090964792305e-12
MIR6859-1	0.147604017211538	0.510965609012024	1.79149420605456	1.06945205765873e-06	3.22641802994998e-06
AC016586.1	0.164678710673077	0.359829334144289	1.12765874486471	3.27557639474328e-09	1.4852780606224e-08
AC126118.1	0.212891584653846	0.481336865184369	1.17692799939825	4.1956094384877e-10	2.22186340555514e-09
MIR5692B	0.296297935	0.657300523056112	1.14950456138748	2.2416326749385e-05	5.48727104128472e-05
STAC2	2.09110068178846	0.851509165340681	-1.29616856236247	6.60033837279153e-09	2.844039158348e-08
AL662890.1	0.891332771230769	1.81499892216032	1.0259326365734	1.39240618444096e-07	4.8478303197052e-07
HABP2	0.0779099610384615	0.234655913543086	1.59066711967409	0.00111771563418191	0.00205073981209842
MAK	0.257192523846154	0.592952861214429	1.20506871086832	3.1935177076137e-14	3.77001707813596e-13
AL449363.1	0.147095180576923	0.344407270186373	1.22736561835637	7.7771606998567e-05	0.000173446610986619
FAR2P1	0.17513701275	0.707652247278557	2.01455655946724	1.54551149016801e-11	1.05224994937417e-10
Z69733.1	0.946337329807692	0.401974282923848	-1.23525133070974	1.00500559438406e-13	1.05876533492173e-12
CFC1	0.707680040288462	0.35066434988978	-1.01300646228352	2.5213923195613e-05	6.10748580891475e-05
ADAM2	0.173844856173077	0.904839143941884	2.37986096226053	3.21365101768518e-14	3.79158686698384e-13
MIR1302-3	0.0825644806538462	0.275085423981964	1.73628652629525	2.29988975338204e-07	7.72471630180964e-07
EBF2	0.200814572211538	0.573081399452906	1.51287610836312	1.14774892455235e-12	9.76713710805853e-12
AP000438.1	0.839461855	1.73500002586974	1.04739900836109	1.2693115686595e-15	2.09807555871766e-14
OVCH2	0.516078319365385	0.167105010146293	-1.62683503479705	1.23018083678756e-11	8.54189849005208e-11
RPRML	0.0644872034038462	0.347039556486974	2.42801530325942	2.28523409506743e-10	1.27262493559034e-09
CCDC181	0.669486111192308	0.326715815216433	-1.0350178339727	4.7028983871144e-15	6.74435371515476e-14
ADRA1A	1.54606848436538	0.58319108638477	-1.40656365154096	1.93683021055273e-18	7.27704989071878e-17
SLCO1A2	0.145776490288462	0.480262685390782	1.72006564927617	6.27385829380814e-10	3.2165822271072e-09
CMTM5	0.514173919	0.198223900220441	-1.37512551123806	9.77787027369729e-16	1.67662794181616e-14
AC073655.2	0.201485959269231	0.466147966629259	1.21010866709472	8.45765033904335e-14	9.0363216986907e-13
TENM2	0.951507951846154	0.468847317877756	-1.0210975338448	6.93975460579652e-12	5.03998440771898e-11
GLYATL1P2	0.0646861979615385	0.339843257274549	2.39333967546526	2.78269362463321e-08	1.0817327427478e-07
AC137894.1	0.188677257192308	0.387068325915832	1.03666772204427	8.63477320482226e-06	2.27593219703599e-05
PAK3	1.01899001425	0.386521130819639	-1.39852072118813	6.66103576477801e-23	2.37974267217438e-20
AC012213.1	0.234606984673077	0.539229686631262	1.20065395887892	2.86141049527463e-07	9.46859982544241e-07
NOL4	0.261681850307692	0.646434987298597	1.30469141823139	1.6353190017916e-06	4.79781737957923e-06
DLGAP2	0.105210479980769	0.212383556350701	1.01339365264563	1.93537643918183e-05	4.7870787504788e-05
AC099518.1	0.489408840615385	1.00536255117635	1.03860378867878	1.92255233869601e-13	1.90700710302998e-12
SCARNA22	0.0809248048461538	0.248079376509018	1.6161479187559	9.48548810601395e-07	2.89208683621602e-06
SLC6A17	0.119775299019231	0.297017018114228	1.31021517998736	2.1528303129656e-05	5.28514002329493e-05
AC087392.3	0.130597201557692	0.263349499160321	1.01185473268251	1.59497586737314e-11	1.08266961877289e-10
AC004687.1	0.174098794038462	0.413242656456914	1.24708297263517	7.88724522853978e-08	2.85101443963973e-07
ERBB4	0.505502665519231	0.226277742521042	-1.15962401649226	4.56312891948977e-07	1.46152182001399e-06
PROM1	1.45208052909615	0.675193338763527	-1.10474888807964	4.20439549122255e-13	3.88820662049301e-12
CXorf57	0.501672338557692	0.209591010881764	-1.25916854964083	1.10988028480975e-19	6.70670686049429e-18
AC022893.1	0.711390181903846	0.339755372769539	-1.06614469806209	2.28115962946749e-13	2.23764617988805e-12
LINC00940	0.115701894153846	0.335850746318637	1.53740775185794	3.19088695250099e-09	1.45140098058365e-08
RHBDL3	0.869287279615385	0.325847599621242	-1.41563566635761	2.45274795892068e-20	2.01402255788148e-18
RASL10B	1.39485956794231	0.635286887541082	-1.13463973429434	4.27722285864247e-09	1.8947436652903e-08
FFAR2	1.2142419505	2.47371611673547	1.02662402393901	1.90264064437545e-14	2.36540745311732e-13
FRMD6-AS2	0.648208572980769	0.273823645196393	-1.24321106990809	5.77433631994228e-12	4.26200017467577e-11
AL022322.1	0.730061152596154	1.57164124137475	1.10618271152101	1.45078767227081e-15	2.36919327651345e-14
ATOH1	0.147216327230769	0.462033112887776	1.65005856573727	4.61075392578681e-10	2.42055666266364e-09
AC016769.1	0.620713538173077	0.244707109619238	-1.34287159490416	1.58172764874464e-15	2.55434590317493e-14
MIR4326	0.223463956288462	0.571062776166333	1.35360719776167	2.28032141290584e-06	6.54495634283503e-06
KANK4	0.863355604346154	0.354168624701403	-1.28551849670517	4.09907063199236e-10	2.17719025430079e-09
DOC2GP	0.209599267173077	0.576703417420842	1.46019589876689	1.18847824659905e-09	5.81922842359775e-09
MFSD2A	1.67775959017308	0.433360045951904	-1.95289794965964	1.87089134377228e-12	1.52578419401597e-11
STEAP2-AS1	0.358206573538462	0.730932678318637	1.02894672176843	2.79892885988264e-13	2.69492242835011e-12
AL355601.1	0.143570908346154	0.332442713480962	1.21134231018505	0.00143991262277849	0.00258985873964504
TEX45	0.219572386596154	0.613136176967936	1.48151089816454	4.90621231966033e-14	5.55056153764239e-13
AP002518.2	0.109390802634615	0.224058432224449	1.03438357771432	6.01506137415201e-05	0.000136571200605677
HAGLROS	0.308789909076923	0.679807627663327	1.1385009418298	2.05869340717091e-07	6.96630650442479e-07
SRRM2-AS1	0.297408685153846	0.69960870993988	1.2341014718562	5.73837237095984e-22	1.00738116346747e-19
HSPB3	1.37067818036538	0.489655997190381	-1.48504942293459	3.59163039884959e-08	1.36889315819152e-07
AL032819.1	0.0723376678076923	0.220000788599198	1.60468970428987	9.26753485833527e-08	3.30862692593162e-07
AC026356.2	0.279030248153846	0.852143966849699	1.61067566423867	1.15931319100303e-22	3.32510617205432e-20
CD177P1	0.824205651807692	0.392042479839679	-1.0719943703	0.00285014562255881	0.00486956669668492
IGBP1-AS1	0.197509477096154	0.407991205785571	1.04661617558883	3.08601836375677e-09	1.40778848475678e-08
RXRG	0.434883432692308	0.190024304935872	-1.19444479164229	4.21786584308619e-11	2.66534045709721e-10
LINC00402	0.0993947033846154	0.225118653931864	1.1794447277099	3.80755440924368e-09	1.6998673919069e-08
FRMPD3	0.351213942	0.922796117845691	1.3936618185916	8.30931177543416e-18	2.52553470141703e-16
AC004637.1	0.458722620826923	0.22286148357515	-1.04147475043327	1.50078810257637e-11	1.02419734989495e-10
CYP4B1	3.52429354586538	1.59919651366934	-1.1399868623359	7.67018554927943e-21	7.88866962250133e-19
LINC01311	0.314473602903846	0.784739599719439	1.31927508213332	5.71383041811571e-17	1.37374784692454e-15
U47924.1	0.173783432365385	0.445826452364729	1.35919166957724	7.27401427837776e-10	3.69765418784036e-09
MYOCD	2.58886426451923	1.28762957382565	-1.00760170835639	4.12684002492137e-20	3.01214947195336e-18
PIMREG	0.286426221634615	0.705068619687375	1.29960009843167	8.51037825677369e-18	2.57129588755103e-16
SUMO2P19	0.204797797634615	0.476138230915832	1.21718027202392	1.73753529844921e-06	5.07868075464615e-06
CRTAC1	2.04777562309615	0.611893414865731	-1.74270536816965	1.50138268859232e-19	8.44589974323039e-18
SV2B	1.00639444296154	0.419796711052104	-1.26143309236032	1.2664316336201e-07	4.44189007699616e-07
AC125611.1	0.180161822769231	0.3770551090501	1.06548206921602	9.96790780995098e-05	0.000218171189425883
TRPC6	1.01990100675	0.485555770917836	-1.07072021049242	4.70402753375341e-17	1.15691807605501e-15
GJA3	0.111000283192308	0.34478335802004	1.6351267829076	1.33311949303953e-05	3.38964715521404e-05
AC027682.4	0.109805421673077	0.240914627975952	1.13357270495284	9.07360912019133e-07	2.77356613815035e-06
HIST3H2BB	0.510027739153846	1.25745503182565	1.30185918939888	2.35305740672539e-18	8.51112984556942e-17
HOXD12	0.669277394384615	0.218917485014028	-1.61221709877366	1.10800651898873e-15	1.87248504171672e-14
LGALS7B	0.572254583711538	0.189206975873747	-1.59669183329961	3.71633661878314e-11	2.37463065280514e-10
MSH5	0.277892086788462	0.562613744022044	1.01762004333768	4.77961955927468e-13	4.36076042585437e-12
AP001992.1	0.361754913865385	0.729932166480962	1.01274978513931	1.50094913693861e-09	7.2395377130786e-09
LINC02585	0.61656575875	1.31476902943888	1.09248270187814	3.02580878725071e-19	1.49921095239838e-17
AC100803.3	0.103317786730769	0.375092147314629	1.86015641644217	2.87215836438189e-14	3.42440746999726e-13
AC005009.1	0.137432460269231	0.328589256130261	1.25756251375966	0.00104418467675335	0.00192397545760091
AC233976.1	0.663548698173077	0.29001990162525	-1.19405044593934	1.22921497302371e-13	1.26614738040743e-12
FOLR1	1.50654267034615	0.564489967348697	-1.41622169008437	1.20454571821687e-15	2.00306550960158e-14
FAM222A	0.977582755307692	1.98248907588377	1.02002217510614	3.45561382168155e-19	1.68753285047298e-17
EGR4	0.0923223826538462	0.259354361649299	1.49017226957616	0.000172834980878971	0.000363221006255868
NEFM	0.671908307115385	0.202248688428858	-1.73213402019677	5.87245261657437e-07	1.84376541911687e-06
KRTAP20-4	0.0916386849807692	0.29973627761523	1.70966504520267	1.06546881336275e-06	3.21535372189079e-06
NKAPL	0.909412093653846	0.335351246422846	-1.43926122540594	1.01566104089553e-24	1.08857481246298e-21
PTGES3P2	0.637798266596154	0.318898993432866	-1.00000063274832	1.23859252535004e-12	1.0448507947899e-11
HIF3A	1.25732679690385	0.555484798543086	-1.17854033889407	2.0048848125386e-16	4.11152812915771e-15
CHIT1	0.352027203557692	0.962433329783567	1.45099968486739	3.62373771061567e-10	1.94655222207801e-09
EVA1A	0.881022652096154	0.303282658867735	-1.53851610322561	1.3057797976577e-16	2.82881912760653e-15
SLC10A4	0.120059075076923	0.290448967306613	1.27454024161273	1.05227808420383e-13	1.10286108629577e-12
AC092119.2	0.221928093961538	0.497788275170341	1.16543993929091	5.59816567751509e-11	3.46507738166922e-10
RNA5SP118	0.171985289961538	0.423578789511022	1.30034517357906	0.000401010423729111	0.000793448918462846
AL596442.2	0.248323867846154	0.723906126472946	1.54357969200402	1.33557592543721e-13	1.36466517528234e-12
KRT87P	0.52614708525	0.252693694673347	-1.05807649762496	1.10473062954877e-10	6.47201799198249e-10
LY6D	1.52070706075	0.474589020669339	-1.67999163816023	6.24253114031265e-09	2.70072029193386e-08
RPS26P52	0.121237771153846	0.299430683805611	1.30438283259921	0.0255328168373828	0.0366368575307542
AC003986.3	0.0478161807307692	0.318368338322645	2.73512606128574	6.54762771890056e-10	3.34846536583855e-09
AL022324.3	0.0500231351153846	0.335865855160321	2.74721775163357	2.35410915509876e-14	2.86032689942907e-13
USP44	0.406401051788462	0.181054658074148	-1.1664788417377	1.19074653061931e-16	2.61297008076849e-15
PCAT7	0.444694530192308	1.64665374395792	1.8886506545125	8.0108552915683e-25	9.32502824221012e-22
SLC39A2	2.33793177876923	0.530956247218437	-2.13856794483687	1.80681525452237e-16	3.77374213775318e-15
ISL2	0.779089721038462	0.344348514376754	-1.17792002776749	7.7481535104584e-08	2.80453960339451e-07
GJB4	0.862316425019231	0.290720447016032	-1.56858481708354	1.7869157778538e-15	2.8495499530317e-14
AP001412.1	0.150362898634615	0.36974233808016	1.29807161919465	2.01108768401247e-11	1.34716413148783e-10
TEPP	0.431473206192308	0.177850529202405	-1.27860570588072	3.88455750780031e-15	5.70332581750869e-14
AC145207.9	0.584790798230769	1.32614625916834	1.18124738186387	2.5105382338794e-18	8.93786723683918e-17
ULBP2	0.231489952942308	0.493183261350701	1.09117425604879	3.55065890011594e-05	8.39906830505566e-05
RBFOX3	2.05021057588462	0.905730438937876	-1.17861844743349	1.24637881850515e-17	3.6052923664828e-16
AL354707.3	0.0902656526923077	0.340552615054108	1.9156286782998	6.14330348743589e-10	3.15914727823597e-09
CYSLTR2	0.789757313557692	0.223787529322645	-1.81927974851286	1.09515595665586e-07	3.87317747505035e-07
DUXAP10	0.129134633826923	0.264653377765531	1.03522808474008	8.86123977644561e-05	0.000195631273642171
AP001652.1	0.0591986512115385	0.260716632006012	2.13884640944038	2.21641633130002e-13	2.18149358001902e-12
CCKBR	0.465768483403846	0.212482696639279	-1.13226766043854	5.2526301252188e-08	1.95084004869516e-07
HAGHL	0.429950062384615	1.1273078826012	1.39064057903837	8.68139829967728e-17	1.99085579926383e-15
MIR657	0.108019094596154	0.270539477196393	1.32455276693166	0.000150029014755607	0.000318348531466415
C1QL1	1.25117339698077	0.458107194240481	-1.4495246182209	2.377259639864e-08	9.35112884294706e-08
PDIA2	0.13422102575	0.828008213174349	2.62503439046568	1.06692705208262e-12	9.13662846451239e-12
GAL	0.516573558288462	1.60518014074148	1.63568950872889	5.18333076233669e-19	2.36666698753866e-17
TRPC7-AS1	0.223276417384615	0.564223581122244	1.33743608236087	0.001308468248086	0.00237145313314554
ALDH1L2	1.19879493113462	0.500157276240481	-1.26113115688178	7.30733612295896e-16	1.29397037224292e-14
AC020658.5	0.115806391615385	0.24429712947495	1.07692203072776	8.52957305568219e-07	2.61630103488345e-06
ROPN1L	0.169215794538462	0.433948118306613	1.35865833280887	0.000305668527078609	0.000616666721362076
SSPO	0.162916609173077	0.422017916719439	1.37317055710652	9.71724248577224e-14	1.02849233877477e-12
TSLP	1.41225390188462	0.589192173817635	-1.26118931423286	4.00571516842888e-15	5.86008503519294e-14
SNORA3B	0.244679359653846	0.686769666747495	1.48893391423113	1.85911738211385e-10	1.05047353966056e-09
CSRNP3	0.809367575384615	0.348215561893788	-1.21681437434223	2.98545124228012e-20	2.33829727299201e-18
AC005538.1	0.144074913461538	0.474556262915832	1.7197599886961	8.08733432752852e-13	7.05010600367255e-12
PGM5P4	1.43020022273077	0.528019664851703	-1.43755356761792	8.31974438506373e-19	3.46468864330139e-17
ACE2	0.558054771019231	0.209545581422846	-1.41314262376522	2.1663250077031e-10	1.2109536771031e-09
NPY6R	1.08804687442308	0.351912456547094	-1.6284522242596	3.38446771977708e-18	1.14868834409234e-16
AC124944.1	0.429771213230769	0.939861090513026	1.12887869330115	5.00009774840446e-12	3.7352812639382e-11
SKA3	0.279940088826923	0.745543157977956	1.41317376672718	4.30605883594417e-20	3.09220587116165e-18
NUF2	0.274622006596154	0.553774736410822	1.01185199922114	5.39551596180221e-13	4.8724739266581e-12
ERN2	1.07796173173077	0.4314729891002	-1.32096381016067	6.79938972077218e-08	2.48274649944064e-07
AC093788.1	0.265335515961538	0.586151170340681	1.14345499090791	7.20674594769777e-14	7.80628587653816e-13
LYVE1	1.49111915240385	0.603864006286573	-1.30409995729197	7.24803020357431e-13	6.38679736328807e-12
LY6G6D	1.00290408278846	0.344653826436874	-1.54096369626858	1.85900457184236e-19	9.9101489793188e-18
RHEX	0.963260714538462	0.308897460553106	-1.64079831774058	2.69821203571341e-10	1.48183360019601e-09
CEP55	0.379023519038462	0.782308473619238	1.04545021889048	1.97184188767368e-12	1.60169877146338e-11
AC012676.4	0.111857685076923	0.236746686601202	1.08167985572584	1.81246620477389e-07	6.18138700284969e-07
AC080129.2	0.244870646230769	0.728180186016032	1.57227564340112	1.47218355511837e-15	2.40028390043479e-14
ATP5F1EP1	0.108184434173077	0.288680323763527	1.41597984210912	8.37228159951734e-07	2.57154061074768e-06
MRPL15P1	0.0989296459230769	0.23280982251503	1.23467710991238	6.95178709074183e-05	0.000156392170035204
PLBD1-AS1	1.49782099182692	0.482603479400802	-1.63395499213432	2.00252351350659e-22	4.63402145784639e-20
WISP2	1.67550333717308	0.746113647649299	-1.16712725712195	2.43185420616154e-12	1.9397680788983e-11
TMEM252	2.36048378653846	0.953400871927856	-1.30792772360236	1.14705883519296e-19	6.85471892306829e-18
AL136221.1	0.173392816384615	0.351300783753507	1.01866266587251	3.74542798944835e-08	1.42289841917263e-07
SLC22A10	0.06472651575	0.31523741902004	2.28401004408933	1.05688269228452e-11	7.42406317546808e-11
AC239803.3	0.152060284326923	0.573777875054108	1.91584894489769	4.89747352308705e-18	1.60083709188033e-16
AC105137.2	0.165577499730769	0.368476740212425	1.15406691444494	6.05916222298425e-10	3.11749663548247e-09
AC112694.2	0.168689553173077	0.374449508569138	1.15040056497023	1.88792565607663e-10	1.06527342921431e-09
BUB1	0.336502154134615	0.705283753374749	1.06758806642137	9.36946381977488e-12	6.63189993833492e-11
GPR87	2.75613321336538	1.29236432638076	-1.09263278711289	1.61694983316242e-19	8.78068437400521e-18
AC078962.4	0.104636673096154	0.216850040138277	1.05130913378607	0.000960018634735464	0.00177985154495196
KLF2P4	0.213744423730769	0.668227836503006	1.64445329981113	4.26263642235628e-08	1.6045162311435e-07
AL049555.1	1.61859793373077	0.686490711957916	-1.23743255253826	2.78942116308474e-21	3.6647595203263e-19
AC097634.1	0.228454730480769	0.526913607062124	1.20565812056029	1.29346549452958e-14	1.66604246240357e-13
AP003419.3	0.398603527692308	0.970958302599198	1.28445486276629	7.98567086740995e-13	6.97342202160961e-12
AC092431.2	0.111461843019231	0.22363146008016	1.004573244599	0.000104923234380563	0.000229082957534661
SULT1C2P1	0.726928812615385	0.29258899349499	-1.3129385897069	3.47648543884215e-09	1.56938925906853e-08
IL1RL1	0.554161641923077	0.216528116669339	-1.35575247915233	1.91229173881617e-07	6.49356821132444e-07
AC011445.1	0.189025155692308	0.457586155202405	1.27546515957885	1.60182498792831e-14	2.02416960751166e-13
PTCHD1	0.689284895576923	0.319685033218437	-1.10844919897667	8.10254404509395e-15	1.10000137956195e-13
AC104031.1	0.106533592846154	0.224332034973948	1.07432723238504	0.00196261102405587	0.00344569453348338
AL390726.5	0.28286953175	0.596538903214429	1.07647943565741	6.76413604957023e-12	4.93002385516994e-11
SPC25	0.337625259692308	0.755999793018036	1.16296299504001	1.40958086685066e-14	1.80419263183827e-13
MNX1-AS1	0.333032226884615	1.18855320354509	1.83547278852049	1.79610752342463e-14	2.25079175992038e-13
AL353801.3	0.122839653788462	0.287578498304609	1.22717946091771	1.86928755271158e-10	1.05563426853629e-09
AL513320.1	0.378176314	0.809160352142285	1.09736662434478	1.8776407353332e-10	1.05976453500484e-09
DUOX1	2.52527177536538	1.13147058361723	-1.15823958488609	1.4277593064473e-19	8.12147779790302e-18
PIP	3.62143756101923	1.61050616546894	-1.16904831753082	0.000929120286556695	0.00172641321845526
AC107926.1	0.0858047745	0.294809841881764	1.78065485588059	3.49750049490478e-09	1.57747729962881e-08
OR51A9P	0.395773265096154	1.08615868036072	1.4564888212169	6.63597493725116e-15	9.17413398657044e-14
AOC1	3.04383635044231	1.50421277780962	-1.01688213822583	1.56445636339739e-08	6.34005521450219e-08
AC124944.3	0.205859971557692	0.45049692611022	1.12985392968439	1.40922505389192e-12	1.17660758497151e-11
AL162424.1	0.741337937634615	0.240003397613226	-1.62707651302354	9.45708871596129e-10	4.72019986793715e-09
C2CD4C	0.213266938615385	0.745758789705411	1.80604874524096	3.63189147925949e-19	1.74845952916407e-17
PRKCB	1.92884368594231	0.903365012274549	-1.09435528794053	4.96753086448791e-17	1.21439133882871e-15
TBX5	1.26082771180769	0.563460372038076	-1.16198509447273	3.81982162372973e-06	1.06063374176183e-05
HS3ST6	0.505466675615385	0.202036757402806	-1.32299818885415	1.80718456874058e-06	5.2679855264263e-06
WNT10A	1.08771916873077	0.54108452644489	-1.00738023459648	2.6131046175952e-12	2.06894488463097e-11
TMEM190	0.147169418461538	0.369551882208417	1.32829900862386	5.75548266464356e-07	1.80927213619638e-06
ANO7L1	0.833800804326923	0.375531283849699	-1.15076966655801	2.60037985584003e-11	1.70654641908883e-10
FCRLB	0.536719860019231	0.231818080008016	-1.2111761828068	5.25224383282878e-13	4.75363534277683e-12
CYP4F35P	0.128857294980769	0.288838288685371	1.16448778535377	0.000739857799054106	0.00139918872770596
COL4A6	2.64051417865385	1.22137763935872	-1.11230955012979	4.27443387731024e-22	8.0596825442172e-20
HASPIN	0.122469565538462	0.263429988234469	1.10499631294051	1.98119446435376e-10	1.1141995031114e-09
KIF20A	0.404059498307692	0.95064090163527	1.2343327279851	2.22748880781792e-15	3.47590667298116e-14
HRASLS5	0.925309961538462	0.297444333789579	-1.63731702674451	7.10464635753821e-22	1.20565848687423e-19
AC010719.1	1.03513304044231	2.34780585181162	1.18149690995908	4.12012668674238e-17	1.03327906217761e-15
OR51H2P	0.0632464538653846	0.466079856847695	2.8815206660583	1.90294908093422e-17	5.25802647003317e-16
AC105219.3	0.387445581826923	0.895438652935872	1.208600902923	9.92386873494176e-19	4.00971553409433e-17
SHCBP1	0.218405160634615	0.485430658166333	1.15225828142971	3.86084976189776e-12	2.94686448842901e-11
FOXD3-AS1	0.373201018634615	0.884697689268537	1.2452316310043	7.20990835401023e-05	0.000161698918037184
EMX2OS	1.03726088453846	0.122931549148297	-3.07685167472196	1.63317550649352e-15	2.62530371603303e-14
CYP3A5	2.01543592192308	0.804635584995992	-1.32468446771553	1.20919966387925e-16	2.64775719948785e-15
LINC00261	1.07425639940385	0.410358801983968	-1.38838056754633	4.09913787994586e-07	1.3226880650803e-06
AL158055.1	0.518841099557692	0.201299256507014	-1.36595092226374	3.7476685106318e-16	7.18620730230753e-15
AC011445.2	0.751209634307692	1.5651258574008	1.05899120324939	5.96890173462594e-14	6.61683260593057e-13
GHRHR	0.118633967807692	0.349149745903808	1.55732877486879	3.14538724619706e-10	1.70852669729413e-09
AC004846.1	0.669039896903846	0.313457352629259	-1.09382307494381	4.87724587886795e-13	4.44385839271888e-12
DNASE1L2	0.333217562269231	0.719301747044088	1.11013266802253	1.27070728749257e-11	8.77473150305144e-11
PCDHB8	0.273735343884615	0.760096386406814	1.47340065245146	6.31102200291279e-06	1.69571372542612e-05
MIR320B2	0.108096001615385	0.262938209056112	1.28241064353951	0.000281694354134498	0.000571983219715303
C9orf163	0.119997241038462	0.387367714727455	1.69070248117107	1.00331563122138e-19	6.15407214282897e-18
SULT4A1	0.122596895365385	0.333010828046092	1.44164664336077	6.26071015835002e-05	0.000141753504185724
AC106881.1	0.532730022173077	0.233029013238477	-1.19289499816858	6.38475992873996e-12	4.67023575811649e-11
HOXB5	0.658949301615385	0.2003799220501	-1.71742951253496	0.00377337477483762	0.0063032179869961
BDNF	0.622555137826923	0.291001597218437	-1.0971745463132	7.01165378089224e-15	9.63463681471589e-14
AC084864.1	0.332463165096154	0.899855333815631	1.4364985761055	4.21528235181093e-20	3.04397197915879e-18
ASPHD1	0.957326055788462	1.92389325092786	1.00694647081738	5.18878608734548e-21	5.90304133422924e-19
LINC01767	0.109641209865385	0.316097320661323	1.5275786533946	1.49276776970894e-07	5.16855008691605e-07
COL10A1	0.34854299275	1.29379494192986	1.8922004491836	1.39918129120958e-16	3.01512463642242e-15
AC090515.4	0.766264128480769	0.311148667741483	-1.30023770066366	9.36630184040641e-16	1.61503277458117e-14
LIX1	0.963137752307692	0.361764790016032	-1.41269015397252	1.3970510295366e-15	2.28840196977757e-14
MIR4666A	0.109782161096154	0.450129791416834	2.03569740669012	4.74703258596831e-09	2.08877639543342e-08
UNC5B-AS1	0.622411549442308	0.28108931937475	-1.14684019486599	2.9401620295822e-13	2.81757456801938e-12
AC048341.2	0.528457309826923	1.16722042970341	1.14321820316491	4.65468422132553e-14	5.29837839480565e-13
JPH4	2.97025398967308	1.38783123119038	-1.09775416473813	4.09189131076467e-20	2.99945783733454e-18
EGOT	0.487464290423077	0.236703046825651	-1.04221826051698	1.15045392576644e-09	5.64526355284525e-09
AL355987.5	0.0957738200192308	0.359928549731463	1.91000729101352	1.43951757063819e-11	9.85024724747181e-11
AC116025.1	0.101110066980769	0.274815810557114	1.44253836119811	0.000311219053668661	0.000627367334083212
GLIS3	1.33146364532692	0.630405515270541	-1.07866097555472	1.07068555200018e-13	1.11984800107507e-12
ANGPTL1	1.96833423978846	0.91414596237475	-1.1064787782968	2.0243018630987e-12	1.6390808405623e-11
AC103810.1	0.149183709403846	0.311585527553106	1.06253822055877	1.86046308468171e-07	6.33553014322046e-07
PAQR6	0.966014177884615	2.25748505996794	1.22460017167657	5.49152873767366e-19	2.48509980475525e-17
AC009902.2	0.215402162134615	0.809026668537074	1.90915452880616	2.93320461379727e-16	5.78796305769066e-15
MIR5704	0.125422056846154	0.783047826721443	2.64230934241161	3.81891727299731e-13	3.57391688177009e-12
ARHGAP20	1.39828386344231	0.610162869008016	-1.19639097612894	1.55253647752629e-19	8.59126435552863e-18
AL359314.1	0.37748173375	2.18083398281764	2.53040120863342	1.16551819775528e-16	2.56036813150901e-15
KCNJ15	1.16591761630769	0.261076072529058	-2.15892370470914	1.23108309339767e-21	1.82991066525184e-19
AC092809.4	0.239974434423077	0.508943909745491	1.08462594982581	1.9625957231111e-11	1.31641302060061e-10
AC087763.1	0.113588971423077	0.260887984813627	1.19960773487964	2.83385060397342e-08	1.10046784323636e-07
HIST1H4E	1.02612290753846	2.29719973098397	1.16267275263884	1.59734481982659e-13	1.6071628665554e-12
AC079298.3	0.474398194153846	0.183641459751503	-1.36920671304761	1.04464153934081e-14	1.37334282163565e-13
NEK5	0.458950413403846	1.17199122007615	1.35255156851991	4.16208378661528e-20	3.02702407966548e-18
IQGAP3	0.246384535442308	0.67136845948497	1.44619305486083	3.41565286196817e-17	8.81576107492013e-16
AC007663.3	0.381498437769231	0.780313817865732	1.03237729834308	1.87056408426706e-13	1.85815632459085e-12
CLNK	0.110680716942308	0.249367066186373	1.17186704731122	0.00786973028592657	0.0124049220173859
SNORA26	0.823959366307692	1.88523737065932	1.19410108745519	8.54770402482326e-17	1.96475988717646e-15
HIST1H1E	0.808865759807692	1.65713282457715	1.03471704740339	9.36946381977488e-12	6.63189993833492e-11
AC125238.1	0.430493312153846	1.05295435480962	1.29038016721382	1.94633082658078e-05	4.81241876547972e-05
ZFP57	0.441474655692308	0.205159064543086	-1.1055877193525	1.76796652769673e-06	5.16022221155457e-06
AC021151.1	0.0866046067307692	0.462223110322645	2.41607372084599	1.09452262971878e-09	5.39029234137684e-09
KIF18B	0.145134644096154	0.442939309306613	1.60971710066003	9.49352216236759e-16	1.63558447812567e-14
AL133153.1	0.0612956896538462	0.283334827262525	2.20865041589714	9.74472711665944e-14	1.03086557404495e-12
KIF14	0.0887965169615385	0.221246740907816	1.31708121045682	9.36946381977488e-12	6.63189993833492e-11
HIST1H4D	0.546768375711538	1.2079378471483	1.14354451751409	2.97705391780548e-12	2.33351524180873e-11
AC012213.4	0.564736997307692	1.15781874823848	1.03575836900668	3.88526472893822e-09	1.73128076455356e-08
AQP5	1.07053725844231	0.332527354496994	-1.68679007727322	1.89765386260018e-19	1.00634956401016e-17
NRXN1	0.435603118576923	0.190876520933868	-1.1903746299707	2.6998092637321e-12	2.1342746834876e-11
NKX2-3	0.0644658032115385	0.856957129218437	3.73261706203431	1.37881217319593e-25	4.01116158499456e-22
LINC01018	1.17275913919231	0.541633725589178	-1.11451726538549	1.10651511902176e-17	3.24684061725636e-16
AC091544.4	0.285805233576923	0.798877910150301	1.48294270286189	4.58485021887042e-16	8.5656779685392e-15
CFAP65	0.116011497192308	0.419443216442886	1.85420772496949	8.63736237618438e-24	5.86304158095396e-21
ATP6V0A4	0.648096325980769	0.161890033781563	-2.00119408184833	1.60331250094103e-14	2.02416960751166e-13
LINC01134	0.152457381711538	0.356027668204409	1.2235833578934	1.84863675282464e-20	1.59515418790343e-18
AL391095.1	0.115977168826923	0.299689238643287	1.36962645442454	1.33964109516579e-09	6.51708673000927e-09
LIPG	0.810849587711538	0.307223048036072	-1.40014786801619	1.57957033544838e-09	7.58461926693488e-09
SNORA73B	0.812862798384615	1.98169392580762	1.28565038622037	1.31035350354355e-18	5.16132277488604e-17
AC012307.1	0.996122078711538	0.15354215207014	-2.69768778674191	8.0891071015936e-12	5.7935979487006e-11
RFX6	0.193497697769231	0.399781181374749	1.04689416136478	0.00270848878493932	0.00464274918737525
SLC47A1	1.14194190778846	0.564200302032064	-1.01720991726465	8.37580742244817e-18	2.54195145083062e-16
CHST9	1.159179883	0.560409526168337	-1.04855107809534	4.06468117404822e-13	3.77787163068544e-12
HECW1	0.564439438384615	0.25047392343487	-1.17215838127633	9.51183886655982e-08	3.38753212099727e-07
AL359881.2	0.154299824384615	0.31061726398998	1.00940159648279	1.24237415352284e-05	3.18075273602453e-05
AC096745.2	0.608580308173077	0.291527383478958	-1.06181624965977	5.39997836996569e-15	7.63646941152648e-14
BCRP3	0.245918797346154	0.69317720053507	1.49504218850542	3.83590641102714e-12	2.93002243638997e-11
C10orf82	0.690127046961538	0.171889009328657	-2.00538467404577	5.19723034463741e-19	2.3677046697583e-17
AL162713.1	0.0856445760769231	0.312631935164329	1.86803136873574	3.9574767669872e-10	2.1091352233166e-09
HMGCLL1	0.678794038288462	0.223358273156313	-1.60361420120105	1.16305373509855e-12	9.87280694180313e-12
AC018755.3	0.239757966346154	0.616331369422846	1.36212746992119	6.47538674813975e-19	2.83580162879823e-17
HIST1H2BM	0.0640213693653846	0.222377423577154	1.79638488836138	2.2689812724811e-06	6.51516280778414e-06
AC016769.3	1.15257729171154	0.503876325358717	-1.19372192292441	1.11876426069158e-16	2.47031071250945e-15
TMEM40	1.10383082578846	0.441422835729459	-1.3222859098773	5.28709575628337e-16	9.70617276909489e-15
MIR26B	0.260171781557692	0.600473519096192	1.20663612976317	3.10669292326787e-09	1.4159510897365e-08
AC012085.2	1.48918680592308	0.614622863358717	-1.27675139933395	1.35382344474909e-18	5.3017808901674e-17
SSTR2	0.600727381865385	0.295631979549098	-1.02290808579844	2.48344225292233e-10	1.37538259555372e-09
LINC00930	0.560628124461538	1.38733854706814	1.30720386061659	5.33670888332247e-14	5.98440196585786e-13
NYAP1	0.775494696211538	0.3768221060501	-1.04123331206804	8.81039850893835e-16	1.53084432795239e-14
MIR6832	0.0469728823846154	0.346724933196393	2.88389155618993	3.5186172693358e-08	1.34207008939416e-07
PATE1	1.51314838121154	0.083163779248497	-4.18545433601925	1.21159878831018e-05	3.10860497985996e-05
SLC6A21P	0.1407653555	0.535343448689379	1.92717243869571	9.48806778693307e-15	1.259550276487e-13
SEMG1	3.92097211138462	0.565830153841683	-2.79277041343092	2.16480413200171e-11	1.44065592627722e-10
AC020663.2	0.203696900076923	0.735578898262525	1.85245606829987	3.75008959185777e-15	5.52684632268072e-14
AC005534.1	0.145297479173077	0.357488684701403	1.29888790489453	1.13945445355169e-13	1.18267501764045e-12
OR7C1	0.568821238711538	0.182939589238477	-1.63660801662845	5.8895488321859e-14	6.54308632943992e-13
AC130456.3	0.251135596961538	0.572135954400802	1.1878914731953	2.64928383877248e-11	1.73652089775178e-10
CRYBA2	0.410727429173077	0.880731577278557	1.100521095929	9.95274887975928e-10	4.94339438566916e-09
NDRG4	1.40670064823077	0.499383326328657	-1.49409579198295	9.56463887685622e-16	1.64644383844717e-14
AC011525.2	0.0984298825384615	0.227667169849699	1.20975798835076	0.0209664723821416	0.0305343090602826
AC004066.2	0.454495157865385	1.04567682440882	1.20210021359855	1.96426435700028e-14	2.42867512847321e-13
CTAGE7P	0.121318142942308	0.255344354967936	1.07364884555957	1.68546803208953e-08	6.80078800152654e-08
NCAM1	1.75807896492308	0.779607114667335	-1.17318070949294	3.68268791531589e-16	7.08161064282274e-15
ZNF90	0.742041629634615	0.302508174863727	-1.29452599669947	2.25962771665532e-18	8.23167420786564e-17
KRT20	0.0432360881153846	0.260985418216433	2.59366129982032	1.02749608902612e-09	5.08726728833647e-09
AP000787.2	0.225781098711538	0.607882478212425	1.42886771890896	6.72723918618908e-09	2.89259921426424e-08
POU5F1B	0.295866903826923	0.703181165753507	1.24894810611189	5.60203226612895e-20	3.77747632673675e-18
SLC2A9	1.48287096040385	0.563786365114228	-1.39517256717254	7.56647358289224e-23	2.52596177118062e-20
IQSEC3	0.668331675634615	0.30178691548497	-1.14703399587758	3.98797147383511e-12	3.03706249413531e-11
RGS7BP	1.49183901528846	0.728551947947896	-1.03398811284802	3.94589784308103e-14	4.55781416202508e-13
AC022098.4	0.108457619211538	0.230139094072144	1.08537467039888	1.62751073551194e-06	4.77628312695852e-06
AL360181.4	0.525439015134615	1.643957185002	1.64557749295085	2.26523037180587e-13	2.22309162850384e-12
AC106772.1	0.0472989096538462	0.225172977707415	2.25115487286647	1.54500559972914e-11	1.05224994937417e-10
HSPA4L	1.34846386361538	0.657047596699399	-1.03724707183129	7.09440806443974e-21	7.44693432083767e-19
AC108751.4	0.0782694889038461	0.222926987348697	1.51004934929885	1.33295413147146e-10	7.71144259468319e-10
LINC01389	0.254835498096154	0.666553926016032	1.38715534172318	6.88327091413925e-17	1.63179195454635e-15
MIR559	0.245274572576923	0.595625508797595	1.28000786282665	2.69182376752612e-07	8.95398549524696e-07
AC105339.3	0.111388586942308	0.22936283243487	1.04203020650593	2.85466000016094e-07	9.45701907325157e-07
AL162411.1	0.57756121125	1.44825484152505	1.32626972811236	1.10377875814229e-09	5.4280006353078e-09
OR2B6	0.0854090211153846	0.314590910985972	1.88101662560163	4.1268147744095e-15	6.01133448255186e-14
AC078778.1	0.313994763	0.632698173885772	1.01077693475287	1.54588535161599e-10	8.85524874832856e-10
AC009148.1	0.116526856211538	0.237408865539078	1.0267113159908	4.30927463652985e-08	1.62057375250774e-07
AC015987.1	0.180393959557692	0.461117613549098	1.35398374302058	5.6175318202216e-13	5.05960151277642e-12
AC138649.1	0.634174842615385	0.314148052931864	-1.01343600923192	3.76608751288736e-08	1.42977321692999e-07
PIP5K1B	1.40911630007692	0.647219405819639	-1.12246391763813	1.2484216161626e-19	7.28448647321925e-18
ASXL3	0.414633612134615	0.198898251128257	-1.05980648187295	4.27768451019729e-15	6.21332149541067e-14
CASKIN1	0.269937137038462	0.717069761579158	1.40949000969001	2.35741667381877e-19	1.19716790886896e-17
GPC2	0.163118011173077	0.427649458368737	1.39051262235871	1.63340198792666e-15	2.62530371603303e-14
METTL24	1.22001956792308	0.577584598130261	-1.07880011044649	6.56903411887663e-15	9.10631795757683e-14
LRRC7	0.178423921211538	0.367860715250501	1.04385056591567	1.34430582551881e-05	3.41510027830153e-05
NECAB1	1.50975825371154	0.637574840164329	-1.24365095582957	9.39058307317227e-24	6.16870431297033e-21
AL133255.1	0.0711946529230769	0.243676193376754	1.77512451313153	1.21902617002147e-09	5.96020382384567e-09
SCARNA12	0.251140136788462	0.540233777561122	1.10509122959248	1.10942350300256e-07	3.92091291481155e-07
AL137060.1	0.110514739346154	0.239407962655311	1.11523234216792	1.60727976234979e-10	9.1682479217062e-10
CLVS2	0.930363439038462	0.359032036875752	-1.37368182034278	1.66457606335662e-13	1.66821356731598e-12
AC009902.3	0.112463731826923	0.432710261597194	1.94394150925327	2.25676000518396e-14	2.74876770399494e-13
AL078621.2	0.0735434334230769	0.279446751246493	1.92590496642963	0.000899498462163029	0.00167603501541659
LINC02571	0.0870022875192308	0.430096222877756	2.30553422270843	2.09725409772205e-09	9.86111347171827e-09
AC079684.1	0.369707784403846	0.765397054509018	1.04982292847368	1.0596248145785e-13	1.10998969774056e-12
LINC02235	0.107190797096154	0.285608574721443	1.4138582455022	2.82190762028805e-10	1.54435170060591e-09
AC016737.1	0.257642125519231	0.63909297839479	1.31065733766806	3.71065692462416e-16	7.12195182748017e-15
AC010997.4	0.108899806480769	0.461945883531062	2.08472246101925	1.56567682094351e-12	1.29336282585925e-11
MMP26	0.268259380134615	1.27268412755711	2.24617387234798	8.07818564743238e-19	3.39183860874872e-17
CEL	1.01102368036538	0.484506205791583	-1.06122973906826	3.18486501274603e-13	3.03777944353912e-12
AL132642.1	0.54505394925	0.23726635252505	-1.19989151241586	6.87583249360988e-13	6.08251315811779e-12
AP001619.1	0.125824853096154	0.270399941743487	1.10367792734649	4.57798570302973e-07	1.46604970681707e-06
AL590822.1	0.0999258065384615	0.21595512	1.11180230393787	5.89836488233712e-05	0.000134101041044896
AC040904.1	0.104775161942308	0.210742411168337	1.00818392934711	3.88196511915304e-05	9.13055413333709e-05
CACNA1D	0.9691624425	2.24388556046894	1.21118869659933	2.40006000984936e-17	6.447865704561e-16
PHYHIPL	1.35202561888462	0.491961859108216	-1.45850411327694	5.11281290341584e-23	2.13177213514719e-20
AL365181.4	1.36122146342308	0.609362198667335	-1.15952989327985	6.14839133262001e-16	1.10703661447811e-14
GRIN3A	0.5328593635	1.19643938136072	1.16692058259655	0.00767948398491053	0.0121341567247609
LINC01475	0.00910537453846154	0.316026920246493	5.11718528515429	1.55718226599733e-22	4.01398223604679e-20
DGCR5	0.121190218538462	0.283863331496994	1.22792323741874	4.11317761302322e-08	1.55227481303938e-07
AP000696.1	0.72210848875	1.77284475702806	1.2957787017123	2.97838789268332e-16	5.85467874871301e-15
AC012254.5	0.269216089615385	0.552981859675351	1.03846751952258	2.77413403152966e-08	1.07954262216835e-07
AC022432.1	0.0605779590384615	0.233792130703407	1.94836149295287	3.15611214004097e-09	1.43654599060783e-08
SPINK2	1.75619111528846	0.335352180947896	-2.3887009631907	3.02569595173712e-07	9.97495100553257e-07
KLHL35	0.207033444769231	0.544681910593186	1.39555011109755	3.30431216442982e-18	1.1252343297065e-16
ELAVL2	0.238576175788462	0.691510432521042	1.53530103412904	4.33800481447365e-12	3.28032417534131e-11
AC023024.2	0.190938024596154	0.44032388446493	1.20546066373171	4.20127511066337e-17	1.0510413556947e-15
CBX2	0.416902892692308	0.887272256675351	1.08966547649155	3.05766559449745e-13	2.92467365741409e-12
EN2	0.0849996545	0.34914773887976	2.03830874747613	2.30971284320317e-11	1.52661448682211e-10
NTRK3	0.434486951288462	0.213200015316633	-1.02710530826802	2.46566486369234e-09	1.14584206490714e-08
PENK	2.06174656409615	0.754839454204409	-1.4496252660254	1.44276100810394e-16	3.09596942940381e-15
RPSAP1	0.128970504769231	0.467802242482966	1.85885761485457	7.00886106011749e-13	6.19001828419086e-12
AL357093.2	0.0659930590769231	0.249597267737475	1.91921594170104	0.000499233403870219	0.000973605538825238
RF02132	0.0578121323653846	0.241357426581162	2.06172702789145	7.70310865097176e-07	2.37856110035465e-06
HOXB8	0.954348176134615	0.134618202034068	-2.8256422094244	0.000762492552181831	0.00143840561609346
TBX4	1.7687661625	0.658073377210421	-1.42642296796906	1.3931146849031e-06	4.13246721680506e-06
RPL4P1	0.426429843807692	0.204186490951904	-1.06242098885654	0.00141404395165751	0.00254760603658794
LRRN3	1.08378778825	0.411860957126252	-1.39585302081135	2.67903108866773e-17	7.09439012523676e-16
RNU6-45P	0.106712394807692	0.214198149068136	1.00521825637859	0.0014547887267365	0.00261361425948497
PCSK6	0.546201007519231	1.22713320303006	1.16778797896281	3.41565286196817e-17	8.81576107492013e-16
B3GALT2	1.63077035563462	0.788613957368738	-1.04816248719344	4.09394510015436e-16	7.74805743676054e-15
MIR6819	0.203383341269231	0.472075056743487	1.2148147408728	7.98636251180064e-05	0.000177451485204919
RNVU1-3	0.300634998788462	0.71509596449499	1.25012388964003	3.12000665781682e-10	1.69564493140597e-09
RPL12P8	0.208821151019231	0.426324084362725	1.02968271329093	7.39845638286109e-12	5.34082783312766e-11
RNU6-132P	0.116978262365385	0.336463384148297	1.52420904705894	4.35184938464437e-05	0.0001012233704956
COL2A1	0.423784183788462	1.65677783857715	1.96697851054134	0.000180394080019168	0.00037809333806951
RPS15AP30	0.140966269826923	0.314613402557114	1.15823013272826	0.00123831331033589	0.00225453842214395
RPS4XP23	0.09392124025	0.351964349853707	1.90590594222282	1.7772304325254e-08	7.13555215456373e-08
SYT9	0.976015630288461	0.46014742538477	-1.0848080954656	4.74866073843815e-12	3.56175791077549e-11
EDN3	1.56160553582692	0.628642114012024	-1.31271924275886	1.30992457641059e-12	1.10038081281833e-11
LINC01410	0.523705866769231	0.224988934288577	-1.21890271994324	2.37104140557018e-16	4.76172457426343e-15
AC099796.1	0.663262905769231	0.222912461745491	-1.57310357110494	9.0749662192772e-11	5.40200561500616e-10
AC092919.2	0.537337421519231	0.227792478316633	-1.23810820423146	2.98894113566173e-15	4.51887257204036e-14
CENPM	0.777819364846154	1.6620595023006	1.09546497386936	8.21845729974275e-19	3.43656395178565e-17
SEC14L6	0.872059111807692	0.360016559008016	-1.27636266518493	1.71041522324631e-17	4.7910447876462e-16
LHFPL1	0.427317274211538	0.193448573723447	-1.14335754686616	1.97467362187686e-11	1.32407815725717e-10
CAPN10-DT	0.372160641403846	0.768354215601202	1.04584606644858	4.6545404060256e-16	8.67995062530269e-15
HSD17B13	2.41706483971154	0.939746895953908	-1.36291202500757	4.37663536719074e-08	1.64287193764926e-07
AC110285.7	0.190236647057692	0.554956842114228	1.54458038755392	7.4157079683039e-19	3.17255203921304e-17
CCK	2.96535981267308	1.37521934371343	-1.10854542712871	1.27672761471707e-08	5.25131915695787e-08
AC121757.1	0.491258112846154	0.228163066657315	-1.10641595508228	1.90064724476824e-12	1.54819121969842e-11
LINC00857	0.809300841923077	0.364632079416834	-1.15023460465897	2.96757669037572e-21	3.87382895659046e-19
VIT	1.13613972046154	0.511960349226453	-1.1500362813487	1.30327473457353e-11	8.98438953786573e-11
AP001107.5	1.90454233188462	0.937188196527054	-1.02303366543523	4.90677661193539e-16	9.08378172049566e-15
AC010624.4	0.0793028329615385	0.372093258018036	2.23021994057679	0.000105258369471148	0.000229765402069939
AC108673.2	0.555211308423077	1.11412963674349	1.00480825223518	2.16267844975398e-14	2.64509212917658e-13
CCBE1	1.01878584203846	0.368646103274549	-1.4665424035366	7.99108175368923e-20	5.06948251813481e-18
RNA5SP283	1.28114883248077	0.621915393378758	-1.04264785321648	3.29128975341409e-15	4.92460136212524e-14
KCNG3	0.218680898403846	0.815403575368737	1.8986870750795	3.63688318193692e-11	2.32824549251693e-10
TMEM139	0.906077870942308	0.426364955781563	-1.08754618144325	1.72188730526799e-14	2.16447611632576e-13
SLC7A11	0.494218163057692	1.10815222509018	1.16493613832604	3.28790902097024e-15	4.92316024287044e-14
HIST1H4J	0.413305757403846	0.899837475396794	1.1224549910877	5.1045315498871e-11	3.18177779252834e-10
HIST1H2AI	0.367660236634615	0.876127877266533	1.25276830314424	2.51873496172201e-10	1.3922779250952e-09
VSNL1	1.50924039903846	0.560692058352705	-1.42854208282724	1.19529805930644e-14	1.55335352136033e-13
AC008759.3	1.08565210015385	0.340307026503006	-1.67365301725286	1.23594480261329e-07	4.34169052275609e-07
AC093642.2	0.164229750307692	0.336250880426854	1.03382254940008	1.25826488279195e-09	6.14026026196388e-09
IGHV3-7	0.196407129115385	0.403385547765531	1.03831209991012	0.00506634980000135	0.00827620305849731
SCUBE1	0.51121943975	0.229970110507014	-1.15249633304986	1.43864253469483e-06	4.26131150204008e-06
GMNC	0.250143358134615	0.647856441012024	1.37291901460283	0.00032224748012672	0.000648334605195277
AC024267.5	0.174017198192308	0.533900848693387	1.61734194705164	4.24325367853079e-13	3.91880353331524e-12
AP006748.1	0.531867530211538	2.50642898902806	2.2364944907482	4.94448507508822e-21	5.72099398119867e-19
HIST1H2AM	0.525018587365385	1.24159553031864	1.24175486412583	1.1871499729496e-15	1.97995371676918e-14
SCHLAP1	0.682331352807692	1.64787802587575	1.27206504566896	0.00065397406794713	0.00124832427588928
SNORD14E	0.957250116365385	1.92057815046493	1.00457283436692	3.14434456766932e-08	1.21042406003815e-07
LINC01679	1.06484398451923	0.507241404048096	-1.06989765294272	2.32575807439325e-17	6.28139753672999e-16
MUC6	1.73979692434615	0.720436467865731	-1.27197580292885	0.00612708023723895	0.00985481888880294
PRR7	0.651666275692308	1.49635806630862	1.19925020046929	3.07334731571516e-21	3.96111675552048e-19
DLX2-DT	0.0405652499423077	0.251965531503006	2.63491010607106	1.91700548091823e-20	1.64024788291676e-18
OR51C1P	0.367647624	1.53208015831864	2.05909621458464	4.1989520470444e-14	4.82275575217215e-13
ROPN1B	0.232874180442308	0.578606844783567	1.31303269823622	5.96892629006799e-14	6.61683260593057e-13
AC009407.1	0.454326154788462	1.35949166174148	1.5812670364027	9.45071009755136e-17	2.14314321187679e-15
HIST1H2BO	0.219787474096154	0.533660100032064	1.27981198188646	7.3524837800594e-11	4.44950905489241e-10
F12	0.442125039634615	1.09010720232866	1.30194366980895	1.08571793964207e-16	2.40582808736356e-15
AC025265.1	0.427053031326923	0.894941290637275	1.06737780828916	2.77995314711632e-13	2.67917491187301e-12
CDKN2A	0.403978415096154	0.841734331226453	1.05908675008864	1.10073564439451e-13	1.14539502618548e-12
HBQ1	0.0467149715	0.274457799983968	2.55462744783608	2.53502742493485e-11	1.66557659035273e-10
SEMG2	3.26131793482692	0.575191539436874	-2.50334073112282	3.8529526770061e-06	1.06872187254821e-05
PICSAR	0.0621060092692308	0.214487834246493	1.78809104738852	2.68911402286264e-06	7.63221156258882e-06
ONECUT2	0.10758897725	0.573440341162325	2.41411312294279	3.03684998827756e-20	2.36944111729058e-18
NLRP8	0.105278397192308	0.323814707903808	1.62095908531863	7.32481537675749e-11	4.43506950716505e-10
SGO1	0.148020918096154	0.314174489370741	1.08576497032796	1.66683942062913e-11	1.12806639952448e-10
AC244093.1	0.0809478700769231	0.305828093486974	1.91765591376755	2.42547559705979e-12	1.93543828599238e-11
ACP4	0.265776295115385	0.659486987799599	1.31113175947225	6.83060345322296e-16	1.2158951811314e-14
ST8SIA6-AS1	0.6613072155	1.82624420104208	1.46548714401126	1.03602044040303e-05	2.69444703044282e-05
ARHGEF38-IT1	0.526674740653846	1.54215610462124	1.54996463478879	1.94623252037049e-20	1.65137829353436e-18
BIRC5	0.539203415192308	1.42915061274549	1.40625642522202	2.53811504559199e-20	2.05921015093368e-18
AL157702.2	0.0809039690769231	0.302801082324649	1.90408797522365	0.000709371648561217	0.00134603468610703
AP004608.1	0.308280358538462	1.35950228311423	2.14076369511098	5.99483710324449e-20	4.0025856646056e-18
GLYATL1P4	0.863684092961538	2.06053946333066	1.25444647037801	6.35630061423772e-14	6.98167405939379e-13
LINC00672	0.959992618903846	0.477364065739479	-1.00793334384442	2.13336172907782e-12	1.71918394344839e-11
SNORA41B	0.117161467980769	0.410817040156313	1.80999784924393	4.01572672447355e-06	1.11199699506635e-05
TRGV9	1.24240931626923	3.1588065351022	1.34623902720076	8.28813234660342e-17	1.92231807638077e-15
SMIM28	0.113818380480769	0.415171230242485	1.86697291733021	7.16745545917002e-12	5.18869758160463e-11
NRXN3	1.18302513169231	0.587976442200401	-1.00865046354372	1.76528861742723e-17	4.93118482925763e-16
SBSPON	2.84140398367308	1.24620683724449	-1.18906042755926	1.52674788785615e-19	8.54139944733589e-18
TEKT4	0.0998779306538461	0.227742140549098	1.18916343119293	4.24408229274581e-05	9.8988079039601e-05
CHKB-CPT1B	0.180099520711538	0.362678682935872	1.00989760902653	7.64572587342163e-11	4.61462838430225e-10
CLCNKB	0.506102586192308	0.186086424749499	-1.44345703383338	4.07816833799206e-19	1.94036962698295e-17
PCDHGA1	0.199875445365385	0.463454160052104	1.21332540154094	1.00487759030535e-11	7.08318700206928e-11
ASB12	0.442820378346154	0.207453387	-1.09393440401829	4.45363560289123e-17	1.10484529950686e-15
GPC5-AS1	0.258036129442308	1.38381829199198	2.42300952962474	1.55696717602536e-08	6.31469419888079e-08
AC074044.1	0.1547716335	0.323427756180361	1.06330241549199	3.3587348382807e-08	1.28451671134832e-07
AC145285.6	0.229946880884615	0.48287140654509	1.07033840777412	7.37596364140407e-15	1.01079490978165e-13
EHMT2-AS1	0.561560287076923	1.25537115423848	1.16060114578495	1.29791816423441e-15	2.14361763961634e-14
TMEM132C	1.28464560425	0.422899948549098	-1.60298212743096	4.98128007534878e-16	9.21333219386036e-15
AL512652.1	0.181283116307692	0.417922671783567	1.20499145837217	2.22242844026129e-11	1.47611000513636e-10
AC003991.1	0.0948923861153846	0.216919681981964	1.19279672096824	2.49139648673126e-06	7.10606723710357e-06
AL135999.1	0.648784915903846	1.44997285013627	1.16021370416338	5.16460912722677e-17	1.2565364428536e-15
GABRD	0.203085224115385	0.542383205577154	1.41722723017515	5.01238846060886e-11	3.12721441825487e-10
ZNF536	0.505249157288462	0.19409261106012	-1.38024981338816	1.35865907823788e-10	7.85351767065596e-10
ANKRD34B	0.262861873057692	0.957588686122244	1.8651012063401	4.83652546962527e-08	1.80452555264656e-07
ADGRD1	1.03303283344231	0.503301724843687	-1.03739066173589	5.65134530268618e-05	0.000128931207420907
CA14	1.68851106525	0.517747474096192	-1.70543111854524	1.14885800969992e-22	3.32510617205432e-20
AC106872.5	0.562450620846154	0.201179819601202	-1.48324084825672	3.10206946603751e-19	1.53326559724242e-17
SLC2A5	2.55967708334615	1.15544467559719	-1.14751363509502	1.34549926139554e-12	1.12756160325345e-11
AC005306.1	0.178549820980769	0.364239021853707	1.02855880275033	1.02574790607609e-07	3.64098489791415e-07
HHIPL2	0.576995483115385	0.266224568791583	-1.11591630718859	1.13206807053157e-06	3.40272241571359e-06
FSIP2-AS1	0.173866797884615	0.469578061541082	1.43338255035515	4.23200482715624e-13	3.91101353289804e-12
AC009097.2	0.0842029623846154	0.2762254661002	1.71390343691053	5.53898323526563e-11	3.43157452397168e-10
AC073869.2	0.101378032846154	0.222608507172345	1.13476365249361	1.3355071534796e-05	3.39528934749795e-05
RNVU1-19	0.230906026057692	0.535312953903808	1.21307674023033	4.97021442649282e-06	1.35838741888471e-05
FOXP4-AS1	0.424619198230769	1.34330955855912	1.66155029835465	9.15521272312751e-26	3.10727919822948e-22
HIST2H2AB	0.202207071923077	0.465198481523046	1.20201293318668	4.80441585688629e-10	2.51444678770579e-09
AC116614.1	0.897285066423077	2.13621731513026	1.25142011271483	3.16711583717152e-12	2.46824136655801e-11
RAET1E-AS1	0.137145896865385	0.286572890032064	1.06319067599273	1.90434108074038e-08	7.60690501533878e-08
SERPINA4	0.699222520192308	0.325555426368737	-1.1028484655494	0.00127535792262751	0.00231537410390004
AC118755.2	0.150286104326923	0.404107871541082	1.4270288320533	5.49463667592486e-09	2.39547808324842e-08
ISX	0.424396016846154	0.849299095160321	1.00086159697161	1.48673644603423e-10	8.54527264663874e-10
GJB5	2.33492876886538	1.00270886908016	-1.21947575034024	2.50996467008716e-18	8.93786723683918e-17
AC025580.2	0.156248125942308	0.323850611523046	1.05148958227607	6.40554287707387e-11	3.92544312815926e-10
FABP5P7	0.219668085942308	0.628319630114228	1.51617336802054	3.13673433457755e-07	1.03076420831591e-06
SMKR1	0.723873103307692	1.5813495909519	1.12734762468782	7.34403221611014e-20	4.70295195122223e-18
PAQR5	0.523341624519231	0.238451566921844	-1.13405674670845	1.75181002476581e-12	1.43499031956279e-11
ADAMTS5	1.46989117680769	0.641686650064128	-1.19576847510865	3.57974696157449e-17	9.14654543607314e-16
AC093063.1	0.0546843731538462	0.258949463571142	2.24347004367806	8.1132591825263e-10	4.08450951774946e-09
SERPINA11	0.624605814653846	1.60562060567735	1.3621131316698	6.06546574838079e-08	2.23196863932104e-07
KLHL14	1.14965879132692	0.275752623569138	-2.05975922832608	5.21156853959205e-16	9.58702635413302e-15
SFRP5	1.06943151488462	0.401165250867735	-1.41457554747839	6.51777826587006e-09	2.81024849896629e-08
PRSS35	0.610611828076923	0.231954127823647	-1.39641601564261	3.64203312077674e-09	1.63688604247717e-08
CDCA3	0.335162853557692	0.67369607352505	1.00723562842147	2.47670292733884e-17	6.6362603174116e-16
AL731533.1	0.285049993923077	0.662780947849699	1.21731716105763	7.47993509440469e-06	1.99034886008699e-05
P2RY2	0.994310418865385	0.413980008927856	-1.26413522272585	4.85286415894789e-17	1.18778516505787e-15
AP001094.2	0.193337497288462	0.453711996579158	1.23065533491388	0.000451579096839234	0.000887429812796219
P2RX5	0.185490726230769	0.481972626781563	1.37760415230179	1.5973765674269e-13	1.6071628665554e-12
NOS1	0.769296974730769	0.309229042326653	-1.31486481356628	9.40288855291269e-13	8.11358478020613e-12
AC233280.2	0.132280736980769	0.302191317226453	1.19185922016271	1.04864741096341e-08	4.37326559018204e-08
LINC01671	0.931167706211538	0.194408692607214	-2.2599482973737	2.50328973409328e-22	5.25536001495624e-20
TRGV6	0.871379948346154	0.407855291142285	-1.09524454681944	0.000506804651481575	0.000987519847169725
KCNMB2-AS1	0.0564775845	0.226340136853707	2.00274214797321	0.00430020950504635	0.00711773277743346
AC005999.1	0.421038819384615	0.849190726002004	1.01213536112555	0.017185577970536	0.0254373535246399
AC008555.2	0.155911790788462	0.536426414887776	1.78265024506311	6.18346916869905e-18	1.95225063800601e-16
LINC00939	0.0733775947307692	0.345475624338677	2.23517240234977	9.85005762521928e-14	1.04068760002673e-12
VGLL1	1.39053354917308	0.650535056456914	-1.0959398437285	4.83861899876013e-12	3.62656007695073e-11
MGARP	1.04179185278846	0.509301861302605	-1.03247416496352	5.7471066231824e-16	1.04308448551236e-14
RASAL1	0.616841911384615	0.176131546430862	-1.8082474632363	1.83254087084124e-06	5.33421660708089e-06
C3orf86	0.509447907173077	0.189842907877756	-1.42412852934507	1.09606317368707e-08	4.55514907529867e-08
AL807752.4	0.0817472830961539	0.237426065915832	1.53823564255823	3.18214497900468e-11	2.05196961217389e-10
AL158151.4	0.133607155173077	0.363751827697395	1.4449572252584	5.32488798487826e-09	2.32595493187604e-08
AC084125.2	0.241912336788462	0.604932947827655	1.32229089535781	3.39091622095449e-12	2.62757298034693e-11
TWIST1	1.14382509138462	2.33970562273547	1.03246056559853	9.16006016589931e-15	1.21998342196451e-13
LINC01169	0.0391443411346154	0.335759733304609	3.10055355656634	1.52961387588795e-16	3.25486488699919e-15
LINC01116	0.954575158192308	0.333668408360721	-1.51644369327795	2.08058840088986e-06	6.01065430496824e-06
AL031123.2	0.191389325230769	0.700345197122245	1.87155582998846	3.06294774201459e-24	2.59891115909938e-21
TMEM145	0.226930870307692	0.552890722647295	1.28474148597376	2.20442721251664e-12	1.77084797691184e-11
CYP4A22-AS1	0.112527579365385	0.304515251422846	1.4362358515998	2.0860267953191e-13	2.0611280766559e-12
AL354707.1	0.230573570826923	0.510656677697395	1.14712651554272	1.64119428192216e-05	4.10379752681446e-05
CCL18	0.612151761653846	1.41231469911623	1.20610032481611	2.92241815570412e-10	1.59421707266967e-09
CPEB1	0.521110340807692	0.236708769336673	-1.1384757290948	5.33061229682081e-16	9.77071006412772e-15
HRH2	0.930995268442308	0.450619769551102	-1.0468632269026	3.33966140130375e-13	3.16779462278524e-12
AP000842.3	0.170879758076923	0.613974268523046	1.84519668430356	3.93824170429195e-16	7.48855456312427e-15
AL121821.1	0.647518456557692	0.262391506118236	-1.30320029608164	1.00345449880314e-13	1.05767843755834e-12
LINC01952	0.18409029325	0.407382479885772	1.14597037832516	1.92432049974625e-07	6.53005543356651e-07
RNU6-353P	0.201510675057692	0.450550973853707	1.16083406927947	3.50381088556067e-07	1.14400520881125e-06
SNORA69	0.108733064788462	0.293385283170341	1.43200578595674	5.50507701116939e-06	1.4939417411441e-05
AL513327.3	0.172366318730769	0.444504197358717	1.36671915028027	2.88887146017073e-11	1.88252730927734e-10
ZFHX2-AS1	0.205541651153846	0.468383626657315	1.18825987164253	4.53464411450435e-15	6.54454236341365e-14
CARTPT	1.77213169492308	0.845318983370742	-1.06791806684167	0.00210495058458269	0.00367871782179731
AL121992.3	0.109479303115385	0.280428981012024	1.35697729633151	5.66648433626648e-09	2.46406762809589e-08
AC245884.8	0.538711200057692	1.11021680243888	1.04325746776122	1.64189498779405e-13	1.6486957362642e-12
PCDHGB1	0.325140816288462	0.73664363459519	1.17990218190109	1.1407992228905e-08	4.73044906840606e-08
AC026471.6	0.548886771115385	0.245545442468938	-1.16051852376408	5.52771378379506e-18	1.78393603000321e-16
AC004982.1	0.61929494125	1.50459702950701	1.28067858072925	4.64824999339163e-20	3.24167681045983e-18
FLJ45513	0.229288340326923	0.466107155637275	1.02349866770813	9.95281721726751e-10	4.94339438566916e-09
AC114284.1	0.259281198307692	0.729081722378758	1.4915629411089	2.66556663817917e-10	1.46707024378056e-09
AL589182.1	0.602462352230769	1.63525955296794	1.44057664698247	6.80887449891165e-11	4.1577805724071e-10
MUC4	1.18474026411538	0.538993737803607	-1.13623038882053	3.90627711908356e-05	9.1803147435681e-05
CELF5	0.167075071942308	0.401501008142285	1.26490711484847	2.1735162156475e-08	8.61285935307369e-08
AURKB	0.424598467230769	0.966325505156313	1.18641007714927	9.74688071126231e-17	2.18596342295315e-15
MIR4322	0.548537809692308	0.253588953292585	-1.11309916541485	2.02883150520331e-05	5.00364839190508e-05
CTD-2201I18.1	0.258955121423077	0.5212380800501	1.00924039530874	6.00795301157536e-13	5.37548133250091e-12
GPRIN1	0.292166254615385	0.604475676503006	1.04889473244923	1.59392899114325e-16	3.37760353544653e-15
HMGN1P7	0.473227086653846	1.06741747735271	1.17351998020753	3.07746951093173e-15	4.63276479214655e-14
TEDC2	0.513421055884615	1.07890330638277	1.07135120467891	2.30122673295164e-21	3.14511283153203e-19
LRFN1	0.879452302326923	1.78552490674749	1.0216710191708	2.06037935448237e-25	5.24469564683487e-22
KLF2P1	0.229843523711538	0.724322038785571	1.65597925654245	8.57263102690091e-08	3.07455192377263e-07
CDHR1	0.680242285269231	0.257262592955912	-1.40280699124409	1.00521493907382e-16	2.24700296589454e-15
RNFT2	0.168985369884615	0.346836798611222	1.03735862458469	2.24091598450672e-14	2.73585210482583e-13
AC011525.1	0.0567783297692308	0.216033109837675	1.92784012532501	4.30286963616639e-07	1.384697175583e-06
NIPAL4	0.661889381211539	0.248338793891784	-1.41428047794877	3.64266090478733e-15	5.39877341085074e-14
AL121829.2	0.251417654980769	0.568499638957916	1.17707347104648	2.61171481104617e-10	1.43976611835799e-09
AL671883.1	0.488044706557692	1.12471463823447	1.20447379361761	2.4487194806293e-08	9.6080392107004e-08
MIOX	0.102120873596154	0.339682980933868	1.73391115248707	9.41866791042324e-14	9.98967465249265e-13
TNMD	0.713387397884615	0.170543714432866	-2.06454414667	8.50330618968001e-13	7.38742863680221e-12
AC073133.2	0.239227984884615	0.799236648268537	1.74023657227081	9.39933335607569e-12	6.65073052338865e-11
AC128687.2	0.144120694903846	0.29797031395992	1.04789109262622	7.58353557903935e-10	3.84157011272531e-09
ANO5	1.74949959230769	0.856737382148297	-1.03001738408314	6.11268075071479e-19	2.71195274090536e-17
TMLHE	1.44959111225	0.616415570839679	-1.23367080472601	4.86771392274447e-26	2.47815315806921e-22
AC092171.1	0.210020242461538	0.44305113387976	1.07694482779279	5.63649532466369e-13	5.07434088379538e-12
MIR148A	0.450238747403846	1.2839241219519	1.51179781867576	3.7969314461897e-14	4.41580308225055e-13
SCARNA8	0.0981162533846154	0.243194148286573	1.30954446514468	0.000463130911417638	0.000908593244711829
UBXN10	1.64697665207692	0.690069880891784	-1.25500573229697	2.46863318265768e-21	3.30731882445007e-19
MSH5-SAPCD1	0.115947923615385	0.242048929867735	1.06182173128892	6.80917217097705e-11	4.1577805724071e-10
RNF165	0.797786387384615	0.389949538543086	-1.03271506298937	6.33679162799327e-16	1.13593683725753e-14
ZP1	0.189144209961538	0.586403993925852	1.63240831590562	2.09608943730225e-11	1.39904179945012e-10
AP001636.1	0.427342350326923	0.875265434144289	1.03432829934471	5.45455183480428e-12	4.03914522050743e-11
AL161457.1	0.553237126673077	0.16822578550501	-1.71749911860114	1.52750098806612e-17	4.32028196124701e-16
AC012653.2	0.424398988192308	0.198383225699399	-1.09713117298204	1.01754082956578e-09	5.04577452920826e-09
RN7SL292P	0.03965886575	0.258038884212425	2.70187316165074	6.72086414029695e-05	0.000151565534167228
MIR5195	0.215166331538462	0.449632938679359	1.06329537891046	0.000105283629740867	0.000229795909543732
TNNT3	0.823740223692308	0.371571643903808	-1.14854902986122	4.22883586248304e-08	1.59356057556633e-07
PGBD4P8	0.12393857125	0.857463224176353	2.79044955443354	6.43785111976414e-13	5.72991259627959e-12
GFRA2	0.565860396576923	0.282006873118236	-1.00471584499486	2.00789070641715e-08	8.00013428790429e-08
RNU6-1161P	0.616568546923077	0.221775579907816	-1.47516077836445	8.33911660322379e-08	2.99806119227845e-07
AP002812.2	0.0991754070192308	0.212326973456914	1.09823334068184	5.15869381632975e-07	1.63555411607876e-06
PCP4L1	3.03665562211538	1.2782726395491	-1.2482877282289	4.45778724387632e-23	1.97344303118038e-20
INAVA	1.62859820907692	0.748427484184369	-1.12169627680641	6.88202213337318e-16	1.22397815479486e-14
ZNF804A	0.657920642134615	0.267847577743487	-1.29650132849627	4.26328245609429e-14	4.88572258632637e-13
SHISA8	0.111773262615385	0.565302040198397	2.33844678270059	8.64122388473384e-15	1.16305276397039e-13
AL158828.1	0.212389619826923	0.535894383468938	1.33523543706542	2.40510067422802e-06	6.87789216823191e-06
AL031123.3	0.135721309038462	0.441585865633267	1.70204674469942	2.67101810504949e-19	1.34302747385748e-17
AL034345.1	0.175807355673077	0.488692927486974	1.47493279238409	0.000141680954323201	0.000302050979254362
VGF	0.205841879	0.701820560456914	1.76956568169955	1.4308621243703e-13	1.45399582338707e-12
ITGB3	1.14127872775	0.548642849829659	-1.05671196718492	6.0575696889051e-16	1.09358465553957e-14
AL031316.1	0.710850610134615	0.347364374831663	-1.03309659898129	7.37911050164507e-08	2.68096710536129e-07
IQCA1	0.757849706615385	0.345859163623246	-1.13172708640872	3.19635327632212e-20	2.42875142235163e-18
BUB1B	0.3826193725	0.868657390254509	1.18287735058366	4.41530750040851e-18	1.45490812197927e-16
AL513318.2	0.515045246230769	0.202656091058116	-1.3456656393702	2.90460561280974e-11	1.89217494239468e-10
HOXC6	0.478429962903846	2.09225736693587	2.12868067732859	1.73015185188296e-23	1.00665178033556e-20
B3GAT1	0.924452639634615	1.9156699748978	1.05117772354649	2.97565198548207e-13	2.84890348059976e-12
AC022387.1	0.291241285903846	0.812708630957916	1.48052333155009	3.87841766044852e-16	7.40901475022267e-15
AL591926.6	0.481557876442308	0.190484399034068	-1.33803635640864	7.00603618483904e-08	2.55225260944655e-07
AC001226.1	0.155442985807692	0.328611083513026	1.07999562271244	5.07947169945198e-08	1.89032093727413e-07
AC006077.2	0.453005544076923	0.917184841827655	1.0176838052147	6.66612121969539e-13	5.91756288220911e-12
CXCL13	2.50065455680769	1.19629117351503	-1.06373719607134	1.406070043049e-08	5.75317471317267e-08
ZGLP1	0.373518403692308	0.768406681527054	1.04069073567294	1.29505704093557e-11	8.93378779864903e-11
AC092171.4	0.368324954596154	0.935690265621242	1.34505189913726	1.04867427976234e-13	1.09965443810654e-12
AC018638.6	0.239601236692308	0.500080721925852	1.06152563577302	4.62759250634621e-12	3.47992222301456e-11
AC245100.2	0.113752270653846	0.347410829783567	1.61074738385429	2.49092056422426e-14	3.0211498731306e-13
AC009119.1	0.633536975403846	2.10619985954108	1.73314161412718	1.2553464655747e-20	1.17265483600749e-18
FAT2	1.47262774530769	0.577359527344689	-1.35085090430715	5.49608956835553e-17	1.32924427517805e-15
NOX4	0.133209637692308	0.437866030406814	1.71679106512579	3.72346667369289e-15	5.49454169152768e-14
DUOXA1	2.34566662615385	0.930862269727455	-1.33335835967978	3.57090618730788e-20	2.68331858296449e-18
AL606534.4	0.0759592311538462	0.234823273709419	1.6282781953771	2.26768644534028e-05	5.54771345181517e-05
AP001628.1	0.174266139346154	0.497859441513026	1.51444621507773	4.42126493302139e-12	3.33708817998694e-11
AC132192.2	0.507868551134615	1.10442826697796	1.12077267267848	1.38241528342586e-13	1.40827938127485e-12
SDS	0.544554589980769	1.10836742595792	1.02528762969002	3.65947662468585e-11	2.34123725997809e-10
