# Supplementary material for: NUF2 is associated with cancer stem cell characteristics and a potential drug target for prostate cancer
Source: Front Mol Biosci. 2024 Dec 5;11:1481375. doi: 10.3389/fmolb.2024.1481375 (PMC11656027; doi:10.3389/fmolb.2024.1481375)
Supplement: Supplementary file 3 [file Table2.xlsx]

## Sheet: Sheet1
probes	moduleColor	GS.mRNAsi	p.GS.mRNAsi	GS.EREG-mRNAsi	p.GS.EREG-mRNAsi	MMyellow	p.MMyellow
PKMYT1	yellow	0.397261	5.19239e-20	0.192428	1.76088e-05	0.878054	1.26845e-158
NCAPG	yellow	0.46408	1.35795e-27	0.300923	9.79568e-12	0.921669	3.3036e-203
SMIM32	yellow	0.0514747	0.254933	0.111842	0.0131485	-0.181992	4.98514e-05
DIO1	yellow	0.159592	0.000385097	0.174988	9.71038e-05	0.328661	7.85899e-14
AC109361.2	yellow	0.03421	0.44945	-0.208546	3.15229e-06	0.342302	6.06891e-15
F2RL2	yellow	-0.18052	5.74706e-05	0.204957	4.67946e-06	0.23155	2.12099e-07
AC138904.1	yellow	0.265496	2.29265e-09	-0.0227704	0.614726	0.474492	6.20236e-29
ZMYND10	yellow	0.115298	0.0105622	0.138724	0.00206305	0.342613	5.71592e-15
NEK2	yellow	0.445945	2.29152e-25	0.285304	1.19371e-10	0.940664	1.15787e-231
CELSR3	yellow	0.236916	1.08341e-07	0.275597	5.23302e-10	0.467811	4.54813e-28
PBK	yellow	0.456387	1.24165e-26	0.203843	5.28264e-06	0.88178	1.03822e-161
DLGAP5	yellow	0.464159	1.32674e-27	0.339596	1.01891e-14	0.939227	3.36128e-229
GAD1	yellow	-0.194662	1.39884e-05	0.0837477	0.063703	0.195767	1.24709e-05
BX324167.1	yellow	0.174754	9.92557e-05	0.0235365	0.60287	0.234227	1.52007e-07
SKA1	yellow	0.473575	8.17399e-29	0.193632	1.55591e-05	0.896556	4.59697e-175
TUBB3	yellow	0.0839726	0.0629915	0.202571	6.06169e-06	0.428531	2.37918e-23
CENPA	yellow	0.453132	3.1144e-26	0.250712	1.78728e-08	0.941206	1.31667e-232
CBSL	yellow	0.144492	0.00132533	-0.0591909	0.190403	0.163382	0.000277414
DNAH8	yellow	0.199346	8.559e-06	0.247555	2.72559e-08	0.293045	3.52349e-11
CENPF	yellow	0.44357	4.38558e-25	0.263702	2.96203e-09	0.928524	1.47657e-212
CDC45	yellow	0.440261	1.07435e-24	0.266041	2.12053e-09	0.835421	3.32288e-129
TPX2	yellow	0.450902	5.81435e-26	0.278231	3.52416e-10	0.958971	7.52868e-270
HIST1H3B	yellow	0.18406	4.07445e-05	0.179162	6.5466e-05	0.508127	1.36371e-33
AC004009.1	yellow	0.0667475	0.139702	0.201273	6.96905e-06	0.190402	2.16464e-05
AC244517.1	yellow	0.138567	0.00208771	0.0547947	0.225518	0.2087	3.09875e-06
ZIC2	yellow	0.196423	1.16453e-05	-0.0104279	0.817716	0.286596	9.76201e-11
OMP	yellow	0.159417	0.000390913	0.137242	0.0023056	0.358252	2.57851e-16
HCN2	yellow	0.0795876	0.0780955	-0.0445705	0.324335	0.267478	1.72407e-09
SLCO1B3	yellow	0.0405482	0.36995	0.266222	2.06613e-09	0.226105	4.12508e-07
HOXC-AS1	yellow	-0.0533243	0.238233	-0.138433	0.00210881	0.191755	1.88634e-05
AC131902.1	yellow	0.131298	0.00356171	0.00100978	0.982194	0.411627	1.67871e-21
SLC6A11	yellow	0.307276	3.39005e-12	-0.0891504	0.0483433	0.300073	1.12682e-11
TTLL6	yellow	0.21781	1.10101e-06	0.22367	5.52478e-07	0.389797	2.89403e-19
SPC24	yellow	0.395159	8.46112e-20	0.133085	0.00313069	0.829889	5.18029e-126
ZNF560	yellow	0.148871	0.000936923	0.100364	0.0261578	0.21085	2.43722e-06
ARC	yellow	-0.29034	5.42036e-11	-0.222017	6.72337e-07	-0.227371	3.53921e-07
PLK1	yellow	0.405353	7.66867e-21	0.234258	1.5142e-07	0.947238	8.93838e-244
GTSE1	yellow	0.456068	1.3592e-26	0.240311	7.02368e-08	0.921413	7.09188e-203
DEPDC1B	yellow	0.426147	4.40028e-23	0.298039	1.5722e-11	0.827332	1.4181e-124
APOBEC3AP1	yellow	0.0254361	0.573925	-0.00606142	0.893426	0.139665	0.0019216
DIRAS2	yellow	0.270422	1.12396e-09	0.22053	8.01301e-07	0.382529	1.47901e-18
PRAME	yellow	0.232645	1.85171e-07	0.257232	7.33992e-09	0.365574	5.69159e-17
RRM2	yellow	0.450754	6.05865e-26	0.380337	2.39987e-18	0.892673	2.28823e-171
AL589990.1	yellow	0.101357	0.0247045	-0.0200425	0.657748	0.301223	9.32159e-12
PTPRR	yellow	0.119753	0.00789922	0.156629	0.000495193	0.378893	3.29486e-18
CARMIL2	yellow	-0.0510492	0.258886	0.0230982	0.609642	0.229846	2.61658e-07
AC090877.2	yellow	0.00522247	0.908106	0.209934	2.70076e-06	-0.17038	0.000148522
MNX1-AS2	yellow	0.101278	0.0248183	0.102961	0.0225068	0.280723	2.41479e-10
MIR3153	yellow	0.115595	0.010363	0.104799	0.0201969	0.314625	9.6181e-13
AC105219.1	yellow	0.184909	3.74834e-05	0.00113308	0.98002	0.43373	6.11821e-24
ASPM	yellow	0.40168	1.83908e-20	0.28048	2.50598e-10	0.885657	4.92094e-165
CDC20	yellow	0.436087	3.28013e-24	0.272105	8.78147e-10	0.918897	1.14511e-199
KCNS1	yellow	-0.11255	0.0125776	0.116113	0.0100224	-0.190659	2.10899e-05
AC009005.1	yellow	0.329515	6.71927e-14	0.0193712	0.668517	0.430615	1.38439e-23
KIF4A	yellow	0.476491	3.38749e-29	0.330854	5.25082e-14	0.954054	4.26525e-258
SNHG4	yellow	0.353563	6.64951e-16	0.0860416	0.0567503	0.458727	6.37047e-27
DNAAF3	yellow	0.0941156	0.0370896	0.200695	7.4138e-06	0.250894	1.74389e-08
ZIC5	yellow	0.20079	7.33926e-06	0.0298407	0.509455	0.265585	2.26373e-09
NEIL3	yellow	0.452535	3.68214e-26	0.253472	1.23e-08	0.901098	1.40197e-179
LINC01612	yellow	0.0116235	0.797247	0.110999	0.0138582	0.202989	5.79413e-06
ITGBL1	yellow	-0.154562	0.000588596	0.290753	5.0768e-11	0.372999	1.18158e-17
MKI67	yellow	0.467437	5.07903e-28	0.247997	2.56983e-08	0.861211	7.81102e-146
KLB	yellow	0.110603	0.0142035	-0.064065	0.156359	0.210865	2.4333e-06
BX324167.2	yellow	0.154586	0.000587442	-0.0824159	0.0680516	0.319298	4.23842e-13
CDC25C	yellow	0.464312	1.26912e-27	0.230902	2.29763e-07	0.924247	1.27875e-206
ESPL1	yellow	0.388695	3.71629e-19	0.237479	1.00876e-07	0.922601	1.98938e-204
HJURP	yellow	0.441005	8.79034e-25	0.239942	7.36471e-08	0.867239	3.29477e-150
MYBL2	yellow	0.368361	3.17024e-17	0.3045	5.40708e-12	0.906137	7.44339e-185
PCDHA1	yellow	0.118506	0.00857665	0.183453	4.324e-05	0.260786	4.47213e-09
AC012574.1	yellow	0.122771	0.00645351	0.075004	0.0968983	0.252613	1.38227e-08
EXO1	yellow	0.436268	3.12584e-24	0.297356	1.7573e-11	0.907205	5.20674e-186
EZH2	yellow	0.476742	3.13915e-29	0.101767	0.0241255	0.846123	9.8676e-136
ELOVL2-AS1	yellow	0.190876	2.06292e-05	-0.0898218	0.0466716	0.224304	5.12144e-07
AK5	yellow	0.107554	0.0171221	0.0705616	0.118405	0.31766	5.65769e-13
UBE2C	yellow	0.443009	5.10859e-25	0.222871	6.07603e-07	0.916439	1.24482e-196
CDCA5	yellow	0.474617	5.97379e-29	0.222338	6.47268e-07	0.933132	2.20949e-219
AC010643.1	yellow	0.220885	7.68558e-07	0.236553	1.13447e-07	0.272826	7.89637e-10
EFNA2	yellow	0.180845	5.56985e-05	-0.00337125	0.940603	0.5118	3.92671e-34
AC083809.1	yellow	0.0502756	0.266183	-0.107823	0.0168443	0.172226	0.000125437
MELK	yellow	0.47373	7.80188e-29	0.341109	7.63096e-15	0.94666	1.19358e-242
HOXC9	yellow	-0.0230262	0.610757	-0.0653811	0.148008	0.216858	1.2293e-06
MNX1	yellow	0.169864	0.000155661	0.0867148	0.0548336	0.367258	3.99891e-17
LINGO3	yellow	0.100798	0.0255132	-0.105518	0.0193508	0.342574	5.75856e-15
LINC01507	yellow	0.0901448	0.045885	0.0484937	0.283522	0.247225	2.84736e-08
FOXM1	yellow	0.429574	1.81543e-23	0.227123	3.64734e-07	0.920921	3.06508e-202
LINC01687	yellow	0.0859004	0.0571593	0.0138325	0.759802	0.236063	1.20684e-07
HMMR	yellow	0.473468	8.44097e-29	0.328967	7.4304e-14	0.895096	1.17257e-173
TROAP	yellow	0.408002	4.05424e-21	0.181032	5.47038e-05	0.927843	1.3767e-211
AC004847.1	yellow	0.0413135	0.360978	0.118213	0.00874278	0.107719	0.0169511
IGFL1	yellow	-0.0582176	0.197808	0.171144	0.000138526	0.222204	6.57627e-07
COMP	yellow	-0.137158	0.00232001	0.243133	4.8749e-08	0.348028	1.99367e-15
CST2	yellow	0.0194663	0.666988	0.257602	6.97344e-09	0.195791	1.24392e-05
NCAPH	yellow	0.409606	2.74796e-21	0.234471	1.47432e-07	0.90596	1.15503e-184
HABP2	yellow	0.0807053	0.0739914	0.180892	5.54468e-05	0.228263	3.17542e-07
MAK	yellow	0.178591	6.91326e-05	-0.0111935	0.804593	0.351757	9.53678e-16
SLCO1A2	yellow	0.0542265	0.230373	0.0487364	0.281117	0.199036	8.84544e-06
GLYATL1P2	yellow	0.100354	0.0261726	0.0632404	0.16177	0.276139	4.82596e-10
AC137894.1	yellow	0.190635	2.11416e-05	0.0692851	0.12523	0.399307	3.21728e-20
AC016769.1	yellow	-0.061645	0.172637	0.0189564	0.675207	-0.155204	0.000557981
AL032819.1	yellow	0.268594	1.46693e-09	0.195079	1.33955e-05	0.449538	8.49854e-26
PIMREG	yellow	0.466926	5.90332e-28	0.211336	2.30774e-06	0.86761	1.74295e-150
CHIT1	yellow	-0.170135	0.000151872	-0.0216953	0.631535	0.0236289	0.601448
MIR657	yellow	0.0395226	0.382188	0.0793779	0.078886	0.156605	0.000496208
PDIA2	yellow	0.195242	1.31705e-05	-0.00208726	0.963204	0.33105	5.06473e-14
TRPC7-AS1	yellow	0.0882528	0.0506561	0.136342	0.00246515	-0.127483	0.00466659
ROPN1L	yellow	0.0477533	0.290946	0.25799	6.60801e-09	0.258992	5.74831e-09
SKA3	yellow	0.521338	1.44163e-35	0.172075	0.000127191	0.907791	1.19038e-186
NUF2	yellow	0.460774	3.53885e-27	0.220634	7.91553e-07	0.936776	3.91192e-225
CEP55	yellow	0.416462	5.09251e-22	0.258795	5.90866e-09	0.918398	4.81959e-199
SLC22A10	yellow	0.19329	1.61164e-05	-0.0496919	0.271781	0.27418	6.46181e-10
BUB1	yellow	0.42933	1.93434e-23	0.330159	5.96922e-14	0.933393	8.75209e-220
AC011445.1	yellow	0.297091	1.8348e-11	0.0647775	0.151795	0.293301	3.38226e-11
SPC25	yellow	0.423396	8.89286e-23	0.248521	2.39684e-08	0.884752	3.01512e-164
MNX1-AS1	yellow	0.186144	3.31772e-05	0.0670896	0.137679	0.405415	7.55562e-21
HASPIN	yellow	0.306394	3.93437e-12	0.154831	0.000575589	0.773702	5.47965e-99
KIF20A	yellow	0.403463	1.20463e-20	0.288664	7.06116e-11	0.939162	4.33739e-229
AC105219.3	yellow	0.303056	6.87995e-12	6.06834e-05	0.99893	0.479949	1.17898e-29
SHCBP1	yellow	0.352465	8.28135e-16	0.328897	7.52577e-14	0.877771	2.15287e-158
MIR320B2	yellow	0.128602	0.00431428	-0.00330808	0.941714	0.251455	1.61695e-08
HOXB5	yellow	-0.0327969	0.468407	0.154928	0.000570961	0.305414	4.63892e-12
COL10A1	yellow	-0.0431382	0.340141	0.381179	1.99355e-18	0.475936	4.00894e-29
IQGAP3	yellow	0.402403	1.54955e-20	0.219213	9.35094e-07	0.935594	3.11975e-223
CLNK	yellow	0.0883392	0.0504296	0.148557	0.000960855	0.277738	3.79565e-10
AC125238.1	yellow	-0.100876	0.0254003	-0.00410197	0.927761	-0.224679	4.89636e-07
KIF18B	yellow	0.417375	4.05575e-22	0.20165	6.69314e-06	0.938139	2.24953e-227
KIF14	yellow	0.421009	1.62917e-22	0.291115	4.79355e-11	0.87779	2.0789e-158
LIPG	yellow	-0.0922005	0.0411346	0.0114624	0.799997	0.184217	4.01248e-05
RFX6	yellow	0.202265	6.26474e-06	0.139635	0.00192591	0.294243	2.90764e-11
AC016769.3	yellow	-0.168868	0.000170349	0.0294558	0.514933	-0.293834	3.10525e-11
KRT20	yellow	0.0360311	0.425672	0.249676	2.0538e-08	0.23383	1.59746e-07
CASKIN1	yellow	0.377506	4.4603e-18	-0.0557576	0.217457	0.397045	5.4601e-20
GPC2	yellow	0.180792	5.59844e-05	0.0282278	0.532618	0.432157	9.25191e-24
AL078621.2	yellow	0.0632124	0.161956	0.35158	9.878e-16	0.260952	4.36904e-09
CBX2	yellow	0.204978	4.66869e-06	0.148231	0.000986265	0.668725	6.16547e-65
AL357093.2	yellow	0.00139602	0.975385	0.215725	1.40075e-06	0.151275	0.000771413
CENPM	yellow	0.379034	3.19461e-18	0.118933	0.00833915	0.679347	9.91898e-68
AC110285.7	yellow	0.129444	0.00406505	-0.0428815	0.343025	0.336141	1.96e-14
SLC7A11	yellow	0.294693	2.70444e-11	0.0759088	0.0929252	0.415644	6.23942e-22
CDKN2A	yellow	-0.00431741	0.923978	0.275711	5.14418e-10	0.281707	2.07805e-10
PICSAR	yellow	0.0323279	0.474795	-0.00041873	0.992616	0.261116	4.26959e-09
ONECUT2	yellow	0.217415	1.15259e-06	0.0392298	0.385726	0.31488	9.20087e-13
SGO1	yellow	0.436349	3.05903e-24	0.310893	1.83155e-12	0.917966	1.65886e-198
BIRC5	yellow	0.474456	6.26925e-29	0.204266	5.04524e-06	0.909214	3.18447e-188
TEKT4	yellow	-0.0118563	0.793277	0.167786	0.000187764	0.179748	6.18934e-05
GPC5-AS1	yellow	0.150771	0.000803649	-0.0782802	0.083129	0.241705	5.86806e-08
GABRD	yellow	0.0215358	0.634046	0.0770591	0.0880639	0.323027	2.18179e-13
ISX	yellow	0.228924	2.92932e-07	0.111882	0.0131159	0.479448	1.37468e-29
CDCA3	yellow	0.400606	2.37e-20	0.146048	0.00117298	0.879084	1.819e-159
P2RX5	yellow	0.195274	1.31265e-05	0.018866	0.676668	0.313201	1.23113e-12
KCNMB2-AS1	yellow	0.0499608	0.269191	0.082166	0.0688941	0.15082	0.000800466
CYP4A22-AS1	yellow	0.276273	4.72982e-10	0.193018	1.65742e-05	0.421375	1.48535e-22
CCL18	yellow	0.00612189	0.892369	0.08359	0.0642056	0.281362	2.19066e-10
AC114284.1	yellow	0.155842	0.00052902	0.0604049	0.181454	0.375281	7.22863e-18
AURKB	yellow	0.420409	1.89532e-22	0.0903174	0.0454692	0.872299	4.75021e-154
CTD-2201I18.1	yellow	-0.187672	2.84942e-05	0.130672	0.0037249	0.165154	0.000237364
GPRIN1	yellow	0.231709	2.07961e-07	0.144084	0.00136828	0.437466	2.27232e-24
TEDC2	yellow	0.513458	2.22773e-34	0.0928046	0.0398201	0.704251	9.10295e-75
RNFT2	yellow	0.384335	9.89804e-19	-0.0690769	0.126372	0.547927	8.1069e-40
MIR5195	yellow	-0.00186697	0.967085	0.0157699	0.727413	0.197712	1.01725e-05
AL034345.1	yellow	0.115277	0.0105768	0.0804327	0.0749758	0.202359	6.20182e-06
BUB1B	yellow	0.495133	9.89933e-32	0.318974	4.48846e-13	0.896502	5.1874e-175
B3GAT1	yellow	0.0448131	0.321706	0.028163	0.533558	-0.265491	2.29458e-09
NOX4	yellow	-0.19362	1.55778e-05	0.275245	5.5153e-10	0.389612	3.0183e-19
SDS	yellow	-0.143133	0.00147315	0.00194897	0.965641	0.35867	2.36817e-16
